# Supplementary material for: Bis(benzyl­trimethyl­ammonium) di-μ-bromido-bis­[dibromido­mercurate(II)]
Source: Acta Crystallogr Sect E Struct Rep Online. 2012 Jan 7;68(Pt 2):m123. doi: 10.1107/S1600536811055887 (PMC3274863; doi:10.1107/S1600536811055887)
Supplement: Supplementary file 2 [file e-68-0m123-Isup2.hkl]

# 
# h,k,l, Fc-squared, Fo-squared, sigma(Fo-squared) and status flag 
# 
data_I
_shelx_title ' a in P-1' 
_shelx_refln_list_code          4 
_shelx_F_calc_maximum      228.41 
_exptl_crystal_F_000       536.00 
_reflns_d_resolution_high  0.8106 
 
loop_ 
 _symmetry_equiv_pos_as_xyz 
 'x, y, z' 
 '-x, -y, -z' 
 
_cell_length_a     9.0542 
_cell_length_b     9.7287 
_cell_length_c     9.8940 
_cell_angle_alpha  80.780 
_cell_angle_beta   71.020 
_cell_angle_gamma  62.390 
 
_shelx_F_squared_multiplier     1.000 
 
loop_ 
 _refln_index_h 
 _refln_index_k 
 _refln_index_l 
 _refln_F_squared_calc 
 _refln_F_squared_meas 
 _refln_F_squared_sigma 
 _refln_observed_status 
   2   0   0     1229.09     1570.57     22.11 o 
   3   0   0     2053.07     2300.65     72.83 o 
   4   0   0     1843.08     1842.37     88.67 o 
   5   0   0      110.01       67.28     34.90 o 
   6   0   0      130.62       96.11     41.54 o 
   7   0   0      433.54      375.04     68.82 o 
   8   0   0     1211.63     1204.04    151.62 o 
   9   0   0      677.01      701.95    134.51 o 
  -9   1   0      289.68        0.00     86.17 o 
  -8   1   0      781.07      630.60    106.93 o 
  -7   1   0      793.09     1034.73    179.74 o 
  -6   1   0     1920.48     1995.63    128.12 o 
  -5   1   0      302.97      390.48     56.84 o 
  -4   1   0     7230.78     6167.43    103.25 o 
  -3   1   0    13044.63    12069.36    203.15 o 
  -2   1   0      790.67      968.77     61.50 o 
  -1   1   0    19985.25    20179.50    219.09 o 
   2   1   0     7494.62     9119.37     88.31 o 
   3   1   0     1016.11     1489.05     24.09 o 
   4   1   0      910.33     1239.83     74.58 o 
   5   1   0        9.93        0.00     36.15 o 
   6   1   0        1.84        0.00     61.39 o 
   7   1   0      130.25        0.00     51.40 o 
   8   1   0      220.49      336.51    191.68 o 
   9   1   0      775.44      778.73    199.41 o 
  -8   2   0      160.88      371.22    161.78 o 
  -7   2   0      267.96      217.72     74.22 o 
  -6   2   0     2169.54     2213.81    159.68 o 
  -5   2   0      927.34      890.09    140.97 o 
  -4   2   0     1826.86     1651.91     51.34 o 
  -3   2   0     6985.98     6071.32    133.16 o 
  -2   2   0     1508.24     1734.34    124.19 o 
  -1   2   0      360.66      191.15     38.08 o 
   0   2   0     8571.65    10123.87    142.34 o 
   1   2   0    12352.32    14206.87     95.19 o 
   2   2   0     5189.01     5950.96     87.50 o 
   3   2   0    14035.93    14083.57    221.00 o 
   4   2   0     9270.91    10017.80    222.67 o 
   5   2   0       17.58       40.29     22.76 o 
   6   2   0     1357.66     1420.72    118.46 o 
   7   2   0     1692.50     1839.42    182.24 o 
   8   2   0        6.93       38.19     51.73 o 
   9   2   0      809.38      947.41    138.91 o 
  10   2   0      287.89      167.45     86.67 o 
  -7   3   0        8.65      248.35    129.03 o 
  -6   3   0      600.39      653.29     92.57 o 
  -5   3   0     3253.92     3296.93    204.59 o 
  -4   3   0      535.17      501.45     67.82 o 
  -3   3   0     1056.03     1129.78     65.23 o 
  -2   3   0      501.70      558.89     32.56 o 
  -1   3   0      202.09      395.84     65.60 o 
   0   3   0     5714.19     6617.61    110.93 o 
   1   3   0     2616.49     3566.67     28.22 o 
   2   3   0    11198.60    10949.75    149.53 o 
   3   3   0    50805.69    46840.17    863.21 o 
   4   3   0    20926.04    19851.93    537.20 o 
   5   3   0     2131.75     2094.66    101.00 o 
   6   3   0      581.71      628.79     36.63 o 
   7   3   0     1620.27     1441.03    122.16 o 
   8   3   0       39.08        0.00     76.17 o 
   9   3   0      488.85      617.06    116.10 o 
  10   3   0      358.27      552.40    138.02 o 
  -7   4   0       21.70       45.79     67.17 o 
  -6   4   0      258.02      254.52     79.20 o 
  -5   4   0     2200.45     2046.83    159.95 o 
  -4   4   0     2081.70     1923.92     82.36 o 
  -3   4   0      779.65      835.40    139.08 o 
  -2   4   0      277.72      420.86     65.06 o 
  -1   4   0     3141.39     2930.49    115.31 o 
   0   4   0     7695.52     7611.26    159.37 o 
   1   4   0     9707.83    10010.95    121.47 o 
   2   4   0     4908.37     5311.56    146.85 o 
   3   4   0    29824.70    27591.68    499.80 o 
   4   4   0    34826.48    35337.09    771.10 o 
   5   4   0     4111.37     4444.30    154.71 o 
   6   4   0       22.90       64.75     64.80 o 
   7   4   0      210.00      210.10     48.40 o 
   8   4   0        1.63      332.59    294.11 o 
   9   4   0      151.52      121.10    100.95 o 
  10   4   0       65.76        0.00     72.13 o 
  -6   5   0      218.74      120.45     79.24 o 
  -5   5   0      653.46      820.35    201.11 o 
  -4   5   0      673.11      644.92    122.21 o 
  -3   5   0     1284.97     1321.89     81.10 o 
  -2   5   0      512.41      520.39     43.64 o 
  -1   5   0      659.73      582.84     34.85 o 
   0   5   0    14200.62    13750.38    304.87 o 
   1   5   0     4573.13     4123.02    184.40 o 
   2   5   0      719.55      909.39     75.60 o 
   3   5   0     7154.09     7711.94    137.25 o 
   4   5   0    10157.71    10288.58    254.93 o 
   5   5   0     2303.90     2584.76     80.28 o 
   6   5   0      542.60      648.46     43.91 o 
   7   5   0     1153.84     1242.54     90.56 o 
   8   5   0      132.42      126.11     56.50 o 
   9   5   0        1.99        1.33    166.32 o 
  10   5   0       11.93       84.05     68.06 o 
  -5   6   0      219.30      122.60     67.24 o 
  -4   6   0       29.70        0.00     34.85 o 
  -3   6   0      198.35      231.32     43.01 o 
  -2   6   0     2817.65     2349.13    131.64 o 
  -1   6   0      167.79      153.92     38.32 o 
   0   6   0     3188.17     2998.54    137.83 o 
   1   6   0     2397.62     2271.52     44.51 o 
   2   6   0       49.24       66.86     53.43 o 
   3   6   0      492.41      624.34    122.21 o 
   4   6   0     3100.91     2975.11     75.79 o 
   5   6   0     2386.11     2463.51     80.50 o 
   6   6   0     3624.74     3737.19    143.86 o 
   7   6   0     4905.16     4850.48    166.79 o 
   8   6   0      833.69      757.35     56.49 o 
   9   6   0       44.61       15.63     45.06 o 
  10   6   0       38.59      174.49     79.12 o 
  -4   7   0       12.77       52.53    107.66 o 
  -3   7   0       18.61       50.84     43.86 o 
  -2   7   0      944.20     1015.83     96.93 o 
  -1   7   0     2956.67     2991.64    190.50 o 
   0   7   0       18.16        0.00     41.02 o 
   1   7   0       10.28        0.00     32.40 o 
   2   7   0       60.61       53.82     39.11 o 
   3   7   0     1463.12     1548.58     93.04 o 
   4   7   0     5032.52     5384.08    235.35 o 
   5   7   0     2389.87     2254.61    123.48 o 
   6   7   0     4610.04     4344.94    173.82 o 
   7   7   0     5376.75     5594.05    191.31 o 
   8   7   0     2068.09     2180.25    322.73 o 
   9   7   0       68.22       67.50    129.15 o 
  10   7   0       26.49        0.00     60.77 o 
  -3   8   0       37.80      282.35    330.26 o 
  -2   8   0      594.26      622.64    109.30 o 
  -1   8   0      930.29      884.63    135.63 o 
   0   8   0      629.07      772.33    103.62 o 
   1   8   0       70.86      142.66     56.28 o 
   2   8   0      163.72      362.54    148.02 o 
   3   8   0     2885.08     2912.67    159.47 o 
   4   8   0     4154.67     4139.42    214.99 o 
   5   8   0     2114.14     2219.28    151.61 o 
   6   8   0     1591.37     1430.99    113.50 o 
   7   8   0     3336.34     3147.21    130.42 o 
   8   8   0     1246.27     1121.04     78.81 o 
   9   8   0       48.04       14.19     41.07 o 
  10   8   0       45.12       44.79     79.81 o 
  -2   9   0      240.84      385.64    166.10 o 
  -1   9   0      251.78      280.98    156.55 o 
   0   9   0       55.57      100.03     61.95 o 
   1   9   0       78.05       39.44    139.61 o 
   2   9   0       55.66       35.31     45.77 o 
   3   9   0      975.63     1078.59    130.17 o 
   4   9   0     2550.09     2568.85    197.70 o 
   5   9   0      168.85      194.46     50.50 o 
   6   9   0      291.70      399.43    148.25 o 
   7   9   0     1075.63      700.04    165.53 o 
   8   9   0      664.60      759.29    108.57 o 
   9   9   0      177.60      188.75    121.08 o 
  -1  10   0       90.36       87.74     90.84 o 
   0  10   0        1.32       15.66     98.11 o 
   1  10   0      123.82       31.04     66.57 o 
   2  10   0      564.66      702.85    157.46 o 
   3  10   0        7.09       89.50    150.52 o 
   4  10   0      195.49      166.77    142.22 o 
   5  10   0      151.97      139.11     58.49 o 
   6  10   0       45.78        6.28     73.21 o 
   7  10   0      488.01      515.90     85.94 o 
   8  10   0      697.01      778.40    110.80 o 
   9  10   0      375.62      279.61     78.54 o 
   1  11   0       69.12      167.57    215.78 o 
   2  11   0      332.56      609.47    126.94 o 
   3  11   0      259.64      506.50    107.57 o 
   4  11   0        6.38        0.00     57.26 o 
   5  11   0       42.64       60.54     64.76 o 
   6  11   0      106.40      163.44     72.24 o 
   7  11   0      814.01     1051.62    119.68 o 
  -7 -11   1      129.84       64.46     78.67 o 
  -6 -11   1      504.34      531.14     95.06 o 
  -5 -11   1      242.85      147.76     84.36 o 
  -4 -11   1      100.68       42.09     58.11 o 
  -3 -11   1      283.11      204.53    123.69 o 
  -2 -11   1      206.33      276.73     99.22 o 
  -1 -11   1       89.09       13.56     73.42 o 
  -8 -10   1       22.91       69.99     56.14 o 
  -7 -10   1       23.95       93.96     91.40 o 
  -6 -10   1      717.01      764.82    208.39 o 
  -5 -10   1      933.46      942.41    116.35 o 
  -4 -10   1      844.02      763.05     87.21 o 
  -3 -10   1     1046.32     1104.76    135.38 o 
  -2 -10   1      967.24     1057.64    178.94 o 
  -1 -10   1       82.90       77.99     63.81 o 
   0 -10   1       67.22      121.55     84.90 o 
   1 -10   1      170.39       43.69    140.74 o 
  -9  -9   1        6.37        4.09     84.36 o 
  -8  -9   1       27.27      211.15     60.68 o 
  -7  -9   1       78.04      282.57    170.64 o 
  -6  -9   1     1106.77     1210.55    175.30 o 
  -5  -9   1     2672.21     2545.61    294.11 o 
  -4  -9   1     1483.89     1443.47    120.83 o 
  -3  -9   1     3470.79     3482.13    217.45 o 
  -2  -9   1     1240.88     1053.34    118.33 o 
  -1  -9   1       38.60        0.00     70.26 o 
   0  -9   1       22.96        0.00     65.82 o 
   1  -9   1      228.61      353.78    105.16 o 
   2  -9   1       42.29        0.00     90.04 o 
  -9  -8   1        6.60      239.13    231.69 o 
  -8  -8   1        1.15       59.75     33.10 o 
  -7  -8   1      259.38      221.89     38.51 o 
  -6  -8   1     2255.89     2498.16    164.58 o 
  -5  -8   1      471.99      528.13    128.69 o 
  -4  -8   1      923.63      847.28    128.12 o 
  -3  -8   1     3148.24     3281.24    178.97 o 
  -2  -8   1     2890.36     3089.19    182.07 o 
  -1  -8   1      204.46      130.24     57.09 o 
   0  -8   1        3.72       23.60     55.76 o 
   1  -8   1      339.05      414.53    118.35 o 
   2  -8   1      210.79      528.74    160.98 o 
   3  -8   1       17.92        0.00     52.76 o 
 -10  -7   1      108.83      155.81     77.64 o 
  -9  -7   1       71.97       84.76    127.56 o 
  -8  -7   1      203.47      301.41     45.73 o 
  -7  -7   1       33.48       10.12     26.40 o 
  -6  -7   1      509.66      664.88     78.24 o 
  -5  -7   1      232.60      156.14     23.19 o 
  -4  -7   1      142.75      120.63     19.00 o 
  -3  -7   1     1613.72     1789.69    140.63 o 
  -2  -7   1     6309.64     5744.68    248.49 o 
  -1  -7   1     2060.41     2068.19    127.74 o 
   0  -7   1      618.44      709.67    138.81 o 
   1  -7   1     1546.32     1471.30    107.73 o 
   2  -7   1      526.07      485.05     53.68 o 
   3  -7   1      100.60      281.50     89.87 o 
   4  -7   1       83.73      140.63     50.63 o 
   5  -7   1        8.74        0.00    130.51 o 
 -10  -6   1      314.15      186.33     78.69 o 
  -9  -6   1      408.61      458.05     83.07 o 
  -8  -6   1     1236.39     1127.37     66.76 o 
  -7  -6   1     1583.20     1712.21     79.76 o 
  -6  -6   1      269.12      307.52     45.37 o 
  -5  -6   1       54.15      146.82     61.56 o 
  -4  -6   1      151.96      192.62     18.98 o 
  -3  -6   1     1869.30     1893.63    102.83 o 
  -2  -6   1    12292.81    11981.85    260.03 o 
  -1  -6   1     7937.38     7089.58    212.20 o 
   0  -6   1     6850.57     6511.95    165.01 o 
   1  -6   1     3721.01     3911.19    147.10 o 
   2  -6   1      554.99      805.65     73.60 o 
   3  -6   1        9.51       33.67     48.66 o 
   4  -6   1      172.27      170.70     45.53 o 
   5  -6   1       88.70      142.84     79.92 o 
 -10  -5   1      337.39      223.44     77.93 o 
  -9  -5   1      577.75      749.93    137.67 o 
  -8  -5   1     3617.78     3721.87    252.95 o 
  -7  -5   1     2348.79     2330.26     88.88 o 
  -6  -5   1       18.75      106.85     53.11 o 
  -5  -5   1      242.65      291.41     30.56 o 
  -4  -5   1      921.13      882.50     72.63 o 
  -3  -5   1     4960.17     5070.00    104.60 o 
  -2  -5   1    11169.30    10719.57    185.97 o 
  -1  -5   1     8859.74     8673.59    156.33 o 
   0  -5   1    11261.14    10456.13    226.66 o 
   1  -5   1     8725.75     8513.86    222.87 o 
   2  -5   1      708.47      918.17     77.34 o 
   3  -5   1      353.16      468.02     52.57 o 
   4  -5   1       76.08       77.37     36.37 o 
   5  -5   1      421.26      506.57     88.76 o 
   6  -5   1       20.35       27.59     96.07 o 
 -10  -4   1      467.96      493.42    115.79 o 
  -9  -4   1      539.20      541.73     86.37 o 
  -8  -4   1     2075.15     2156.69    156.14 o 
  -7  -4   1     2204.70     2497.05    166.66 o 
  -6  -4   1      245.13      261.54     42.86 o 
  -5  -4   1     1181.23     1159.85     82.08 o 
  -4  -4   1      474.21      391.45     37.17 o 
  -3  -4   1     7074.20     6866.47    188.15 o 
  -2  -4   1     7976.99     8651.44    144.45 o 
  -1  -4   1       43.31      143.93     12.92 o 
   0  -4   1     1110.76     1249.91     33.08 o 
   1  -4   1    14791.91    14172.58    451.14 o 
   2  -4   1     7704.92     8432.31    292.42 o 
   3  -4   1       16.72       48.26     28.82 o 
   4  -4   1       99.47      139.70     61.71 o 
   5  -4   1      613.15      643.51     57.79 o 
   6  -4   1       82.61       98.82     64.32 o 
   7  -4   1        3.62        0.00     57.75 o 
 -10  -3   1      336.03      313.02    104.39 o 
  -9  -3   1      197.96      167.48     69.38 o 
  -8  -3   1      991.87      674.27     87.84 o 
  -7  -3   1     2913.34     2613.87    155.73 o 
  -6  -3   1      233.43      263.62     21.35 o 
  -5  -3   1      917.57      955.81     35.80 o 
  -4  -3   1     1317.90     1321.48     37.84 o 
  -3  -3   1     1276.31     1411.84     39.49 o 
  -2  -3   1     3004.06     3460.11     71.27 o 
  -1  -3   1     1187.96      756.38     23.35 o 
   0  -3   1      265.03      113.00     11.31 o 
   1  -3   1    21208.45    19873.04    407.43 o 
   2  -3   1    20497.13    20210.48    494.47 o 
   3  -3   1     5693.19     5884.63    537.51 o 
   4  -3   1     1695.98     1611.52     73.92 o 
   5  -3   1      659.30      725.65     90.38 o 
   6  -3   1      181.26      197.33    115.62 o 
   7  -3   1       10.23       38.02     50.38 o 
   8  -3   1        9.95       10.18     59.89 o 
  -9  -2   1      300.61      271.51    153.59 o 
  -8  -2   1     1400.15     1224.63    137.79 o 
  -7  -2   1      750.64      714.40     88.93 o 
  -6  -2   1     1944.07     2039.52    132.32 o 
  -5  -2   1     8222.05     8164.99    250.98 o 
  -4  -2   1    20233.48    20019.55    358.47 o 
  -3  -2   1      253.02      242.94     15.55 o 
  -2  -2   1     6292.75     6021.39     97.94 o 
  -1  -2   1     7625.99     8618.47    114.56 o 
   0  -2   1     1535.50     2130.05     36.45 o 
   1  -2   1    17059.34    17946.19    356.68 o 
   2  -2   1    22443.60    20195.40    856.32 o 
   3  -2   1    16610.08    15806.23    429.17 o 
   4  -2   1     7576.31     6909.84    180.49 o 
   5  -2   1     2345.23     2146.95     75.18 o 
   6  -2   1        6.11        0.00     56.84 o 
   7  -2   1       28.14       84.57     75.94 o 
   8  -2   1       74.54       42.72     68.88 o 
  -9  -1   1      488.59      523.44    104.26 o 
  -8  -1   1     1717.08     1749.70    177.69 o 
  -7  -1   1     4000.29     3875.15    225.21 o 
  -6  -1   1      852.79      840.73     76.31 o 
  -5  -1   1     5157.39     5402.31    224.64 o 
  -4  -1   1    17391.97    16799.71    490.83 o 
  -3  -1   1     4158.21     4106.48     55.87 o 
  -2  -1   1    12593.13    11650.26    160.71 o 
  -1  -1   1     9041.24     7212.98    118.97 o 
   0  -1   1     6813.75     6127.68     60.25 o 
   1  -1   1    30375.25    30257.54    599.42 o 
   2  -1   1    16102.61    14631.32   1532.50 o 
   3  -1   1     3947.95     4155.75     88.59 o 
   4  -1   1     8780.56     8274.92    241.46 o 
   5  -1   1     6693.54     5837.25    333.10 o 
   6  -1   1       18.28        9.76     36.25 o 
   7  -1   1       41.18       30.63     98.68 o 
   8  -1   1      102.39      124.37     65.17 o 
   9  -1   1       84.90      141.93    102.66 o 
  -9   0   1       90.97        0.00     77.42 o 
  -8   0   1     1955.33     2124.11    174.26 o 
  -7   0   1     3462.82     3515.55    323.21 o 
  -6   0   1      840.57      765.55     86.00 o 
  -5   0   1      783.72      822.08     76.93 o 
  -4   0   1     7504.20     7744.60    258.86 o 
  -3   0   1     3007.91     3144.08     93.46 o 
  -2   0   1     1459.54     1120.40     23.63 o 
  -1   0   1     1677.77     1377.47     13.97 o 
   2   0   1      967.98     1664.54     49.53 o 
   3   0   1       30.98       93.45     18.70 o 
   4   0   1     5851.56     6127.95    122.00 o 
   5   0   1    12315.81    11855.80    250.79 o 
   6   0   1     3154.22     3118.99    181.11 o 
   7   0   1       53.03       83.42     44.27 o 
   8   0   1      179.23      208.16     92.77 o 
   9   0   1      109.49      158.59     74.44 o 
  -8   1   1      562.85      644.03    118.39 o 
  -7   1   1     2069.42     1932.34    175.99 o 
  -6   1   1      839.71      872.34    130.85 o 
  -5   1   1      560.23      576.32    109.82 o 
  -4   1   1     2419.28     2451.00    110.57 o 
  -3   1   1     5702.90     5760.19    112.40 o 
  -2   1   1     3503.10     3488.76     49.07 o 
  -1   1   1    12794.57    12067.81    123.18 o 
   0   1   1       18.03      115.30     10.53 o 
   2   1   1     6904.23     7956.96    154.91 o 
   3   1   1      416.47      266.42     37.13 o 
   4   1   1     2654.07     2958.09     55.60 o 
   5   1   1    22336.23    20735.65    584.87 o 
   6   1   1    10455.06     9734.13    414.77 o 
   7   1   1     2330.96     2413.97    151.26 o 
   8   1   1      384.65      536.18     80.13 o 
   9   1   1       98.14       13.56     46.76 o 
  10   1   1       22.93       62.73     79.01 o 
  -8   2   1       59.68       35.48     74.44 o 
  -7   2   1      826.19      565.83    111.16 o 
  -6   2   1     1088.91      910.85    175.08 o 
  -5   2   1     2507.80     2210.86    166.66 o 
  -4   2   1     5764.50     5324.38    137.03 o 
  -3   2   1     2739.44     2819.65     62.62 o 
  -2   2   1     4222.81     4303.68     79.90 o 
  -1   2   1    33202.81    30007.61    497.11 o 
   0   2   1    26951.27    24231.45    322.01 o 
   1   2   1     7020.90     6747.34     58.27 o 
   2   2   1    32041.10    27231.39    632.64 o 
   3   2   1     5235.10     5210.87    134.82 o 
   4   2   1    13482.51    14518.84    262.14 o 
   5   2   1    12911.64    11758.97    219.04 o 
   6   2   1     6215.45     5508.46    119.06 o 
   7   2   1     2180.37     2126.70    242.83 o 
   8   2   1     2445.39     2162.61    177.59 o 
   9   2   1      155.58       88.74     65.24 o 
  10   2   1        3.46       92.59    143.81 o 
  -7   3   1      119.72      145.93     78.28 o 
  -6   3   1      828.33      733.18    101.32 o 
  -5   3   1     2695.28     2500.65    160.18 o 
  -4   3   1     9644.76     8963.28    322.31 o 
  -3   3   1     4319.18     4279.54    263.91 o 
  -2   3   1      477.97      623.00     35.21 o 
  -1   3   1     8751.60     9536.13    179.04 o 
   0   3   1    13751.35    13784.31    218.04 o 
   1   3   1     2129.42     1947.48     15.03 o 
   2   3   1    19458.43    16858.55    171.87 o 
   3   3   1     9085.63     8414.66    150.69 o 
   4   3   1     5479.59     5307.05    111.34 o 
   5   3   1     6364.04     6447.41    303.82 o 
   6   3   1     2173.14     2064.10     68.49 o 
   7   3   1     1280.59     1006.57     73.00 o 
   8   3   1     1886.92     1882.18    162.91 o 
   9   3   1      844.02      708.10    119.35 o 
  10   3   1        8.30      114.14     68.77 o 
  -7   4   1       35.55       82.13     76.16 o 
  -6   4   1        2.90        0.00     52.65 o 
  -5   4   1     1274.98     1387.09    136.31 o 
  -4   4   1     7246.18     7185.88    219.71 o 
  -3   4   1     4164.77     3922.60    117.25 o 
  -2   4   1       49.60      162.64     68.83 o 
  -1   4   1      209.69      339.53     37.37 o 
   0   4   1     3852.85     4176.06    119.21 o 
   1   4   1      841.73      899.38     32.29 o 
   2   4   1        3.51       23.80     14.86 o 
   3   4   1        3.68       19.25     19.47 o 
   4   4   1     1559.11     1573.62     73.63 o 
   5   4   1     4320.36     4698.31    141.29 o 
   6   4   1      741.97      794.05     42.05 o 
   7   4   1      287.56      287.41     30.25 o 
   8   4   1     3212.85     3024.85    276.60 o 
   9   4   1     2354.59     2303.56    195.21 o 
  10   4   1      333.02      308.18     94.05 o 
  -6   5   1        7.93        0.00     62.61 o 
  -5   5   1       11.90        0.00     45.94 o 
  -4   5   1     1900.99     1856.15     95.53 o 
  -3   5   1     2735.38     2417.55    177.69 o 
  -2   5   1     1112.64     1122.19     58.74 o 
  -1   5   1     1172.18     1208.30     49.22 o 
   0   5   1     5602.76     6088.59    146.90 o 
   1   5   1     1961.58     1944.19     47.41 o 
   2   5   1     4981.40     4625.56    140.70 o 
   3   5   1     6162.48     5298.91    233.13 o 
   4   5   1       31.66       29.44     19.86 o 
   5   5   1     6760.16     6834.06    175.51 o 
   6   5   1     2264.67     2308.62     84.87 o 
   7   5   1     1126.27     1097.62    177.92 o 
   8   5   1     3561.58     3349.61    235.55 o 
   9   5   1     2741.94     2745.27    285.13 o 
  10   5   1      720.84      773.00    141.77 o 
  -5   6   1       29.25       11.44     44.04 o 
  -4   6   1      239.99      309.77    110.84 o 
  -3   6   1     1961.75     1735.50    127.13 o 
  -2   6   1     1500.01     1503.19     75.17 o 
  -1   6   1     5886.58     5882.01    175.32 o 
   0   6   1     6546.90     6297.80    157.44 o 
   1   6   1     1776.43     1898.80     88.03 o 
   2   6   1     2407.59     2477.71    145.63 o 
   3   6   1     6160.57     5745.18    200.25 o 
   4   6   1      100.92      125.25     16.44 o 
   5   6   1     7288.62     6821.78    176.57 o 
   6   6   1     4860.56     4673.50    148.16 o 
   7   6   1     2360.90     2592.75    109.28 o 
   8   6   1     2005.06     2133.44    156.09 o 
   9   6   1     1905.49     1959.45    142.51 o 
  10   6   1      418.49      458.01    105.27 o 
  -4   7   1       75.51        0.00     47.15 o 
  -3   7   1      241.09      265.18     44.12 o 
  -2   7   1     1514.87     1328.77    134.78 o 
  -1   7   1     4740.92     4709.96    162.09 o 
   0   7   1     5046.36     5086.78    159.72 o 
   1   7   1      613.83      664.69     70.88 o 
   2   7   1       31.67       83.04     68.44 o 
   3   7   1     1375.72     1324.93    108.23 o 
   4   7   1      278.40      342.31     50.82 o 
   5   7   1     1329.57     1248.17     77.51 o 
   6   7   1     2467.91     2390.24    145.48 o 
   7   7   1      527.96      495.07     46.84 o 
   8   7   1      952.76      930.12    107.17 o 
   9   7   1      686.59      679.61     96.14 o 
  10   7   1      177.30       17.10     63.89 o 
  -3   8   1       39.60      112.15    114.60 o 
  -2   8   1       14.87       13.33     53.02 o 
  -1   8   1     1553.65     1346.97    201.11 o 
   0   8   1     3454.03     3856.38    481.58 o 
   1   8   1      800.61     1099.99    300.81 o 
   2   8   1       18.47       79.67     49.23 o 
   3   8   1      690.66      760.28     79.92 o 
   4   8   1      774.25      743.06     76.68 o 
   5   8   1        7.26        3.39     63.44 o 
   6   8   1      213.29      380.36     55.43 o 
   7   8   1       13.29      162.35     99.59 o 
   8   8   1      613.15      731.31     64.77 o 
   9   8   1      840.25      812.59     70.68 o 
  10   8   1      285.05      284.44    138.24 o 
  -2   9   1       33.40       26.36     62.73 o 
  -1   9   1      100.79       57.15     75.37 o 
   0   9   1     1454.64     1388.55    262.96 o 
   1   9   1      881.38      726.79    100.91 o 
   2   9   1      583.66      684.62    101.01 o 
   3   9   1     1986.38     1865.65    141.49 o 
   4   9   1     1227.42     1145.30    101.67 o 
   5   9   1      567.19      619.77     91.18 o 
   6   9   1      322.25      333.50    117.89 o 
   7   9   1      104.19      931.37    480.67 o 
   8   9   1      473.87      492.04    108.46 o 
   9   9   1      876.54      911.30    131.19 o 
  10   9   1      495.13      428.14    130.06 o 
  -1  10   1        5.67      109.14    133.01 o 
   0  10   1      322.25      219.45     87.92 o 
   1  10   1      797.00      773.07    114.05 o 
   2  10   1     1299.97     1445.74    145.44 o 
   3  10   1     1653.32     1655.66    167.12 o 
   4  10   1     1241.12     1307.98    124.75 o 
   5  10   1      116.12       63.41     80.26 o 
   6  10   1       42.62        0.00     46.79 o 
   7  10   1       59.98       23.05     94.59 o 
   8  10   1      214.59      259.70    133.58 o 
   9  10   1      740.10     1031.96    117.52 o 
   1  11   1      170.75      222.89     98.16 o 
   2  11   1      402.72      499.10    114.95 o 
   3  11   1     1080.92     1083.91    146.27 o 
   4  11   1      544.82      440.13     90.74 o 
   5  11   1        3.19       72.50     51.28 o 
   6  11   1       38.35        0.00     45.47 o 
   7  11   1       62.96      248.88    106.41 o 
   8  11   1       25.53      150.07     96.41 o 
  -6 -11   2       22.91        0.00     61.02 o 
  -5 -11   2      126.89      140.87     70.60 o 
  -4 -11   2      237.34      249.22     79.58 o 
  -3 -11   2       68.13       44.00     59.70 o 
  -2 -11   2      250.05      313.03     84.10 o 
  -7 -10   2      181.72      227.26     72.28 o 
  -6 -10   2      101.08       25.54    155.86 o 
  -5 -10   2      210.60      458.01    155.30 o 
  -4 -10   2      602.83      625.74     97.23 o 
  -3 -10   2       72.26        0.00     50.97 o 
  -2 -10   2      143.03      305.49     84.46 o 
  -1 -10   2      477.15      410.15     99.16 o 
   0 -10   2      330.29      421.74    214.07 o 
  -8  -9   2       86.24       90.98     54.06 o 
  -7  -9   2      317.02      512.84     91.31 o 
  -6  -9   2      384.98      523.77    132.22 o 
  -5  -9   2       30.11       68.46     53.41 o 
  -4  -9   2      126.23      106.35     56.32 o 
  -3  -9   2        1.17        0.00     53.13 o 
  -2  -9   2       19.29        0.00     74.69 o 
  -1  -9   2      215.40      151.66     72.71 o 
   0  -9   2      291.70      395.50     93.59 o 
   1  -9   2      495.42      539.99    144.27 o 
   2  -9   2      417.86      468.28    115.39 o 
  -9  -8   2      302.87      428.14    127.78 o 
  -8  -8   2      177.48      213.17     99.44 o 
  -7  -8   2      885.22     1023.18     86.50 o 
  -6  -8   2     2135.46     2313.12    103.09 o 
  -5  -8   2      530.77      461.08     67.59 o 
  -4  -8   2      159.75      284.99    108.12 o 
  -3  -8   2      114.89      294.42     65.12 o 
  -2  -8   2       44.50       32.38     65.03 o 
  -1  -8   2      914.06      915.23    103.05 o 
   0  -8   2      396.99      342.33     76.62 o 
   1  -8   2      376.56      499.06     93.07 o 
   2  -8   2     1821.51     1818.01    298.31 o 
   3  -8   2      715.46      839.61    197.02 o 
  -9  -7   2      787.08      885.61    115.06 o 
  -8  -7   2      563.82      692.93    116.19 o 
  -7  -7   2     1733.26     1836.37    100.62 o 
  -6  -7   2     4286.60     4815.33    166.72 o 
  -5  -7   2     2753.37     2899.71    139.01 o 
  -4  -7   2      677.23      697.36     48.18 o 
  -3  -7   2      292.09      289.87     31.61 o 
  -2  -7   2      643.36      649.90     50.12 o 
  -1  -7   2     4803.11     4804.05    174.52 o 
   0  -7   2      773.85      741.91     44.21 o 
   1  -7   2      212.36      119.31     35.45 o 
   2  -7   2      811.52      913.12    279.67 o 
   3  -7   2     2106.11     2096.76    136.32 o 
   4  -7   2      294.06      220.28     66.93 o 
   5  -7   2       25.47        9.24     56.49 o 
  -9  -6   2     1093.78     1242.70    147.32 o 
  -8  -6   2     1066.11     1020.80    115.50 o 
  -7  -6   2     2962.06     2919.66    170.64 o 
  -6  -6   2     3915.98     4202.14    153.98 o 
  -5  -6   2      644.15      759.51     66.21 o 
  -4  -6   2      370.69      466.57     34.99 o 
  -3  -6   2     1470.82     1451.04     77.56 o 
  -2  -6   2      212.28      224.66     19.84 o 
  -1  -6   2     4019.77     3997.45    101.35 o 
   0  -6   2     2019.23     1839.42    177.58 o 
   1  -6   2       21.13       17.62     29.13 o 
   2  -6   2      443.68      459.33     53.66 o 
   3  -6   2      894.83      842.47     72.86 o 
   4  -6   2      766.56      862.13     79.47 o 
   5  -6   2      332.00      244.90     78.08 o 
  -9  -5   2      567.76      748.72    109.39 o 
  -8  -5   2      751.27      634.44    101.04 o 
  -7  -5   2     2449.61     2225.74    220.32 o 
  -6  -5   2     2272.76     2251.45    137.83 o 
  -5  -5   2      172.28      199.24     32.10 o 
  -4  -5   2      191.19      277.37     49.79 o 
  -3  -5   2     5847.18     5901.69    141.23 o 
  -2  -5   2     3597.34     3372.36    158.16 o 
  -1  -5   2      387.10      437.65     38.68 o 
   0  -5   2      746.30      803.84     36.10 o 
   1  -5   2        7.20      162.92     55.76 o 
   2  -5   2      249.94      267.50     34.14 o 
   3  -5   2     1118.59     1125.71     75.00 o 
   4  -5   2      715.32      660.29     99.47 o 
   5  -5   2     1299.73     1052.17     89.84 o 
   6  -5   2      789.58      897.06    127.63 o 
  -9  -4   2       88.78       98.76     69.69 o 
  -8  -4   2       28.28       32.19     50.36 o 
  -7  -4   2     1429.82     1299.56    142.68 o 
  -6  -4   2     6211.06     6257.16    210.86 o 
  -5  -4   2     2823.08     2748.13     88.86 o 
  -4  -4   2      651.27      733.75     68.33 o 
  -3  -4   2    13493.89    14099.61    309.77 o 
  -2  -4   2    17084.58    16313.84    328.02 o 
  -1  -4   2     2253.27     2047.45     50.48 o 
   0  -4   2       13.93       40.91     18.76 o 
   1  -4   2       70.75      117.29     80.83 o 
   2  -4   2     5107.47     5473.05    280.60 o 
   3  -4   2     3133.21     3438.21    137.12 o 
   4  -4   2      507.00      474.53     48.70 o 
   5  -4   2     1169.75      965.54    110.27 o 
   6  -4   2     2245.10     2369.74    211.00 o 
   7  -4   2      358.76      403.22     81.62 o 
  -9  -3   2        4.46       45.22     76.06 o 
  -8  -3   2        0.69       33.73     61.85 o 
  -7  -3   2     1113.00     1190.30    105.36 o 
  -6  -3   2     9379.53     9678.36    432.28 o 
  -5  -3   2     6955.40     6874.62    165.98 o 
  -4  -3   2     7166.11     7503.05    176.37 o 
  -3  -3   2    15514.34    16684.98    345.42 o 
  -2  -3   2    11483.75    10891.31    203.80 o 
  -1  -3   2     4057.05     4007.45     75.92 o 
   0  -3   2      883.25      964.10     35.84 o 
   1  -3   2      812.84      671.19     72.76 o 
   2  -3   2    12534.56    13080.61    335.49 o 
   3  -3   2     6466.97     6637.82    203.59 o 
   4  -3   2      905.58      988.65    171.33 o 
   5  -3   2       87.89       90.89     31.89 o 
   6  -3   2     1190.21     1239.69    123.41 o 
   7  -3   2     1307.04     1272.46    147.58 o 
   8  -3   2      152.69        6.23     61.01 o 
  -9  -2   2       17.62        0.00     78.33 o 
  -8  -2   2       10.61        0.00     54.54 o 
  -7  -2   2      997.93     1020.69    161.43 o 
  -6  -2   2     6673.81     6950.67    329.54 o 
  -5  -2   2     8475.35     8176.63    189.65 o 
  -4  -2   2     7476.16     7910.60    168.83 o 
  -3  -2   2     9235.85    10205.49    196.13 o 
  -2  -2   2     5573.04     6761.84    124.76 o 
  -1  -2   2      270.44      235.56     42.87 o 
   0  -2   2     2550.25     2912.57     71.58 o 
   1  -2   2     2888.83     3106.60    144.38 o 
   2  -2   2     1375.93     1200.55     42.87 o 
   3  -2   2    12375.31    12695.83    312.64 o 
   4  -2   2      354.15      489.97     75.67 o 
   5  -2   2       17.30      298.44     56.19 o 
   6  -2   2     1158.93      951.75    241.81 o 
   7  -2   2      784.36      917.78    100.41 o 
   8  -2   2      466.48      399.28     90.34 o 
  -9  -1   2       21.09        0.00    187.36 o 
  -8  -1   2        1.91        0.00     66.73 o 
  -7  -1   2       11.38       41.35    130.51 o 
  -6  -1   2     2127.46     2216.56    367.66 o 
  -5  -1   2     2477.21     2427.41    131.45 o 
  -4  -1   2     4069.11     3842.69    238.30 o 
  -3  -1   2    13869.00    15741.04    276.45 o 
  -2  -1   2     4718.58     6071.34    157.35 o 
  -1  -1   2     3810.10     3074.49    182.69 o 
   0  -1   2     3855.70     3962.61     99.51 o 
   1  -1   2    52169.76    43440.45    557.48 o 
   2  -1   2     5985.35     5498.41    140.01 o 
   3  -1   2     1148.46     1222.73     77.31 o 
   4  -1   2     1572.09     1606.49     77.04 o 
   5  -1   2     1617.63     1560.74     60.27 o 
   6  -1   2     1395.86     1359.68     60.60 o 
   7  -1   2      667.26      545.80     91.59 o 
   8  -1   2      698.24      701.65    111.30 o 
   9  -1   2      510.42      559.90    112.31 o 
  -8   0   2       43.90        0.00     79.13 o 
  -7   0   2       46.47      300.04    161.21 o 
  -6   0   2      216.91      200.56    113.35 o 
  -5   0   2       11.61      140.54     70.49 o 
  -4   0   2      570.29      655.08    163.14 o 
  -3   0   2    20315.30    20019.38    322.20 o 
  -2   0   2    35992.95    35694.79    622.40 o 
  -1   0   2     9140.81     9902.06    146.13 o 
   0   0   2    17466.55    18599.65    260.70 o 
   1   0   2    13707.08    11953.06    120.94 o 
   2   0   2    19881.45    18198.66    282.70 o 
   3   0   2        2.01       25.91     17.34 o 
   4   0   2      965.31      980.55     36.04 o 
   5   0   2     3453.04     3182.65     86.29 o 
   6   0   2     4452.42     4078.83    123.44 o 
   7   0   2     2840.11     2611.51    183.17 o 
   8   0   2      193.56      305.22    105.84 o 
   9   0   2      626.01      461.55     93.78 o 
  -8   1   2      231.72      543.45    113.96 o 
  -7   1   2        8.89        0.49     54.42 o 
  -6   1   2      352.26      356.33    102.43 o 
  -5   1   2        2.68        1.09     63.55 o 
  -4   1   2      192.66      304.12     47.48 o 
  -3   1   2    19177.94    17572.16    387.93 o 
  -2   1   2    41854.42    39259.12    670.23 o 
  -1   1   2    23802.18    24097.86    565.82 o 
   0   1   2     6640.44     7854.49    112.06 o 
   1   1   2    23315.23    24139.06    239.31 o 
   2   1   2     2076.61     2598.64     84.57 o 
   3   1   2       96.26       55.02     17.36 o 
   4   1   2      159.06      303.97     39.28 o 
   5   1   2     1756.11     1615.96     47.20 o 
   6   1   2     9622.05     9598.14    243.95 o 
   7   1   2     1352.32     1071.86    147.34 o 
   8   1   2      105.82      104.03     50.70 o 
   9   1   2      288.16      388.09    147.68 o 
  10   1   2      457.88      446.85     96.67 o 
  -7   2   2       69.81        0.00     55.29 o 
  -6   2   2      768.46      870.23    130.28 o 
  -5   2   2      501.15      468.96     63.97 o 
  -4   2   2        5.25       10.40     34.91 o 
  -3   2   2     5588.15     5659.15    157.26 o 
  -2   2   2    20330.83    20185.16    667.42 o 
  -1   2   2    11205.42    11587.06    265.21 o 
   0   2   2     8652.28     9671.03    146.10 o 
   1   2   2    10922.85    12709.95    413.30 o 
   2   2   2      413.16      166.25     42.63 o 
   3   2   2       43.29        9.43     11.13 o 
   4   2   2     5916.88     5163.77    243.33 o 
   5   2   2      754.43      524.59     31.82 o 
   6   2   2      930.55      766.93     74.06 o 
   7   2   2     3002.55     2411.13    222.77 o 
   8   2   2      170.05      203.58     60.14 o 
   9   2   2      202.69       93.20     56.43 o 
  10   2   2      409.35      452.49    146.09 o 
  -7   3   2      231.44      224.54     91.06 o 
  -6   3   2      117.83      324.42    139.04 o 
  -5   3   2      275.91      409.53     74.48 o 
  -4   3   2        1.39        0.00    116.98 o 
  -3   3   2      505.64      802.96    140.97 o 
  -2   3   2     1581.99     1843.04     65.21 o 
  -1   3   2     2241.66     2728.20     64.54 o 
   0   3   2    10552.06     9371.35    769.06 o 
   1   3   2    21101.90    21987.30    317.12 o 
   2   3   2     4066.93     4783.72     70.40 o 
   3   3   2      380.47      557.59     25.06 o 
   4   3   2     5685.69     5039.94    109.58 o 
   5   3   2    16760.94    16328.88    524.86 o 
   6   3   2       52.72        0.00     31.51 o 
   7   3   2     1035.99      859.91     40.66 o 
   8   3   2     1041.69     1024.63    130.28 o 
   9   3   2     1086.35     1232.34    144.24 o 
  10   3   2      801.36      742.97    118.89 o 
  -6   4   2       53.83       22.28     63.44 o 
  -5   4   2       70.41       58.90     57.25 o 
  -4   4   2        1.20        0.00     40.89 o 
  -3   4   2      301.77      283.90     52.28 o 
  -2   4   2      249.83      250.87     25.53 o 
  -1   4   2       82.16      307.22     36.18 o 
   0   4   2     7952.68     7979.83    157.76 o 
   1   4   2    46196.31    43152.72    722.88 o 
   2   4   2    22690.71    20873.84    419.87 o 
   3   4   2     4714.73     4864.25    127.33 o 
   4   4   2     8398.54     8664.74    222.68 o 
   5   4   2     4760.98     4519.64    180.73 o 
   6   4   2        9.05       51.69     22.28 o 
   7   4   2      429.93      428.75     41.14 o 
   8   4   2      849.19      711.25     45.34 o 
   9   4   2     1179.86     1292.61    133.84 o 
  10   4   2      959.55      906.24    137.29 o 
  -6   5   2      288.07      288.54     90.03 o 
  -5   5   2      358.84      359.18     98.45 o 
  -4   5   2      163.62      316.90     69.69 o 
  -3   5   2      785.65      983.12     80.56 o 
  -2   5   2     2430.52     2270.97    147.21 o 
  -1   5   2       32.09       59.71     38.20 o 
   0   5   2     3258.46     3345.39     78.17 o 
   1   5   2    26393.29    25901.16    460.29 o 
   2   5   2    27679.63    23945.03   1385.70 o 
   3   5   2     4509.77     4415.14    149.15 o 
   4   5   2     2183.15     2376.45     64.83 o 
   5   5   2      759.19      817.52     39.58 o 
   6   5   2       68.66       58.50     25.92 o 
   7   5   2       94.19      205.60     34.16 o 
   8   5   2       12.96        9.91     28.14 o 
   9   5   2      473.53      450.10     90.13 o 
  10   5   2      940.10      622.07    117.26 o 
  11   5   2      204.51       43.37     67.75 o 
  -5   6   2      509.14      515.63    153.36 o 
  -4   6   2      662.13      715.66    100.22 o 
  -3   6   2      239.31      349.38     70.07 o 
  -2   6   2     2068.50     2173.44    109.43 o 
  -1   6   2      659.60      648.94    109.59 o 
   0   6   2      392.33      369.81     29.72 o 
   1   6   2     4186.33     4015.72    126.08 o 
   2   6   2     4958.65     4792.66    368.91 o 
   3   6   2     2469.99     2609.56    170.98 o 
   4   6   2     3237.11     3073.61    200.06 o 
   5   6   2     2380.30     2311.20     66.65 o 
   6   6   2       10.64       53.04     23.22 o 
   7   6   2      209.50      209.76     36.17 o 
   8   6   2      552.52      765.76     69.45 o 
   9   6   2       31.08        0.00     27.58 o 
  10   6   2      295.67      414.74    160.07 o 
  11   6   2      223.64      293.32     99.70 o 
  -4   7   2      505.47      484.76    105.27 o 
  -3   7   2       71.17        0.00     51.97 o 
  -2   7   2      247.42      494.83    145.29 o 
  -1   7   2      106.83       96.90     27.07 o 
   0   7   2       40.04       68.46     30.45 o 
   1   7   2      418.22      287.61     59.00 o 
   2   7   2      925.27     1023.33     73.67 o 
   3   7   2     1166.51     1211.42     87.89 o 
   4   7   2     7907.01     7748.84    358.68 o 
   5   7   2     6220.58     5733.40    418.25 o 
   6   7   2     2030.08     1764.09     66.50 o 
   7   7   2      384.21      414.60     43.61 o 
   8   7   2     1689.73     1654.75    105.45 o 
   9   7   2      135.76      265.23     53.89 o 
  10   7   2      178.56      326.34    101.29 o 
  -3   8   2      254.28      304.00    172.58 o 
  -2   8   2       48.97       13.19     81.17 o 
  -1   8   2       63.76        0.00     79.58 o 
   0   8   2       13.17       85.21     56.22 o 
   1   8   2     1317.48     1204.44    152.00 o 
   2   8   2      504.28      534.22    139.83 o 
   3   8   2      893.02      910.38     84.79 o 
   4   8   2     6512.69     6261.82    322.64 o 
   5   8   2    11164.65    11105.35    675.53 o 
   6   8   2     1834.66     1807.77    109.95 o 
   7   8   2      745.32      706.62    100.61 o 
   8   8   2      466.77      472.46     80.06 o 
   9   8   2       16.52       96.30     65.89 o 
  10   8   2       84.77        0.00     87.08 o 
  -2   9   2      215.64      263.36    116.98 o 
  -1   9   2      187.27       47.03     60.59 o 
   0   9   2       15.01       55.49     99.02 o 
   1   9   2     1218.08     1514.05    138.81 o 
   2   9   2     1035.08     1246.60    106.92 o 
   3   9   2      395.96      420.52     69.18 o 
   4   9   2     2110.89     1863.53    233.51 o 
   5   9   2     3586.41     3634.96    198.99 o 
   6   9   2     2040.31     1870.03    139.00 o 
   7   9   2      233.60      260.94     60.26 o 
   8   9   2      152.30      125.46     82.65 o 
   9   9   2       40.41       56.49     52.95 o 
  10   9   2       23.31        0.00     85.95 o 
   0  10   2       47.02       90.28     76.69 o 
   1  10   2      312.74      470.54    107.89 o 
   2  10   2      512.00      520.31    104.28 o 
   3  10   2      135.93       94.92     52.37 o 
   4  10   2      171.15      179.30     61.37 o 
   5  10   2     1045.27      765.97     92.22 o 
   6  10   2      296.52      309.31     64.62 o 
   7  10   2      325.97      323.50     65.58 o 
   8  10   2      790.22      882.97    112.06 o 
   9  10   2      295.37      421.16     90.59 o 
   2  11   2       34.07        0.00     64.37 o 
   3  11   2        2.35       31.71     55.93 o 
   4  11   2      147.07      138.78     64.54 o 
   5  11   2      342.01      459.52    105.73 o 
   6  11   2      214.24       55.23     56.91 o 
   7  11   2      789.59      743.23    161.66 o 
   8  11   2     1034.51      945.97    131.51 o 
  -6 -10   3      182.45        0.00     72.19 o 
  -5 -10   3      467.89      336.73     75.45 o 
  -4 -10   3      461.84      548.63    103.01 o 
  -3 -10   3      168.53      442.87    285.92 o 
  -2 -10   3      376.43      347.44    131.54 o 
  -1 -10   3       67.07      168.50     79.11 o 
   0 -10   3       98.18      169.53     86.25 o 
  -8  -9   3      222.20      147.11    111.64 o 
  -7  -9   3      282.02      359.36     85.15 o 
  -6  -9   3      951.73      905.89    113.85 o 
  -5  -9   3     2462.12     2378.80    175.88 o 
  -4  -9   3      599.80      723.48    105.15 o 
  -3  -9   3      492.69      638.31    190.99 o 
  -2  -9   3      661.24      812.31    101.12 o 
  -1  -9   3      442.04      568.53    129.38 o 
   0  -9   3       40.78       32.51     70.26 o 
   1  -9   3      241.74      574.75    280.46 o 
   2  -9   3      132.76       87.78     81.21 o 
  -8  -8   3      420.00      541.88    113.46 o 
  -7  -8   3      406.95      501.33    106.27 o 
  -6  -8   3     1617.59     1682.96    165.48 o 
  -5  -8   3     2903.47     2844.62    134.37 o 
  -4  -8   3     2498.06     2350.86    153.59 o 
  -3  -8   3       93.14      106.97     53.79 o 
  -2  -8   3      404.90      335.38     65.03 o 
  -1  -8   3      814.14      758.15     91.76 o 
   0  -8   3        0.94        0.00    113.46 o 
   1  -8   3      234.19      357.89    177.35 o 
   2  -8   3       40.79       51.82     59.23 o 
   3  -8   3      138.92      296.54    173.37 o 
  -9  -7   3       41.91      141.80     70.19 o 
  -8  -7   3      376.35      454.62     84.17 o 
  -7  -7   3      176.44      124.00     39.42 o 
  -6  -7   3      427.52      424.13     53.20 o 
  -5  -7   3     3606.22     3959.05    144.73 o 
  -4  -7   3     1862.29     1529.84     74.10 o 
  -3  -7   3       81.00      190.10     49.91 o 
  -2  -7   3      592.60      482.73     61.47 o 
  -1  -7   3      984.27      953.08     60.84 o 
   0  -7   3      388.15      360.03     70.13 o 
   1  -7   3      430.73      501.13     55.18 o 
   2  -7   3        2.97        0.00     34.29 o 
   3  -7   3      128.49       65.20     53.31 o 
   4  -7   3      296.01      424.41     76.94 o 
  -9  -6   3        4.70        0.00     64.18 o 
  -8  -6   3       90.20       92.44     98.45 o 
  -7  -6   3       84.38      152.75     59.87 o 
  -6  -6   3       56.10        4.70     46.59 o 
  -5  -6   3     1643.28     1800.98     92.33 o 
  -4  -6   3     2168.11     2136.89     89.15 o 
  -3  -6   3     1936.58     1957.64    121.59 o 
  -2  -6   3     3473.54     3392.62    101.73 o 
  -1  -6   3     2631.63     2513.70     82.09 o 
   0  -6   3     2135.85     2137.71     82.27 o 
   1  -6   3      897.39      888.91     99.60 o 
   2  -6   3     1891.64     2050.69    107.37 o 
   3  -6   3       40.94       31.43     52.05 o 
   4  -6   3      959.91     1028.27    129.23 o 
   5  -6   3      348.81      457.30     71.10 o 
  -9  -5   3      135.33      280.56    101.64 o 
  -8  -5   3        5.99        0.00     76.74 o 
  -7  -5   3       75.16      174.03     62.53 o 
  -6  -5   3      110.99      167.43     53.23 o 
  -5  -5   3     1333.97     1346.77     71.15 o 
  -4  -5   3     5903.88     5846.86    214.64 o 
  -3  -5   3     4957.94     4817.55    130.84 o 
  -2  -5   3    13747.11    13456.52    437.61 o 
  -1  -5   3    14619.73    14738.23    350.41 o 
   0  -5   3      359.01      395.79     44.18 o 
   1  -5   3      200.24      220.38     31.19 o 
   2  -5   3     2216.01     2039.62    109.83 o 
   3  -5   3      306.10      475.98     57.00 o 
   4  -5   3      582.87      784.54    109.57 o 
   5  -5   3      728.63      835.29     77.05 o 
   6  -5   3      176.96      157.63     72.00 o 
  -9  -4   3      370.83      456.11    111.37 o 
  -8  -4   3       21.78       66.86     64.14 o 
  -7  -4   3       79.61        0.00     54.46 o 
  -6  -4   3        2.33        0.00     22.58 o 
  -5  -4   3     3997.88     3567.62    433.47 o 
  -4  -4   3     2700.46     2526.06     91.83 o 
  -3  -4   3     5363.45     5609.80    149.41 o 
  -2  -4   3    17287.22    17461.26    388.74 o 
  -1  -4   3    14289.82    14249.12    308.21 o 
   0  -4   3      977.84     1123.11     41.56 o 
   1  -4   3       40.06       25.48     23.16 o 
   2  -4   3      616.95      570.02     56.27 o 
   3  -4   3     1240.40     1172.68     75.16 o 
   4  -4   3       20.30        0.00     41.78 o 
   5  -4   3      221.32      280.03     50.75 o 
   6  -4   3      241.56      197.68     66.61 o 
   7  -4   3      199.11       22.75     61.99 o 
  -9  -3   3      412.00      672.75    133.77 o 
  -8  -3   3      237.52      327.50    172.58 o 
  -7  -3   3      316.15      428.63     85.49 o 
  -6  -3   3      430.17      516.62     76.06 o 
  -5  -3   3     2532.31     2497.55     81.75 o 
  -4  -3   3     1195.79     1197.19     54.41 o 
  -3  -3   3       50.92       45.39     19.64 o 
  -2  -3   3     2267.34     2662.78     73.25 o 
  -1  -3   3    17946.30    17448.43    343.89 o 
   0  -3   3     6205.32     6805.63    182.08 o 
   1  -3   3      461.37      696.96     45.64 o 
   2  -3   3     2027.72     2188.26     94.82 o 
   3  -3   3     2037.54     2340.40    119.02 o 
   4  -3   3      689.96      743.51     53.21 o 
   5  -3   3      620.31      985.34    148.37 o 
   6  -3   3        0.78       26.90     50.61 o 
   7  -3   3      574.28      651.16    109.55 o 
   8  -3   3      361.95      155.54     77.88 o 
  -9  -2   3      196.94      195.37     95.28 o 
  -8  -2   3      197.96      219.76     91.86 o 
  -7  -2   3     1068.73     1288.82    332.08 o 
  -6  -2   3     1378.90     1548.05    123.45 o 
  -5  -2   3      848.33      746.05     58.89 o 
  -4  -2   3      365.16      352.81     23.74 o 
  -3  -2   3     1805.45     1550.71     94.53 o 
  -2  -2   3      459.34      741.24     33.82 o 
  -1  -2   3    22264.27    22708.63    556.05 o 
   0  -2   3     8284.54     7648.71    232.30 o 
   1  -2   3    15792.66    15901.47    300.63 o 
   2  -2   3    13011.86    13442.98    534.89 o 
   3  -2   3     5758.43     6508.90    226.54 o 
   4  -2   3      328.36      348.80     71.98 o 
   5  -2   3     1502.57     1764.95    202.48 o 
   6  -2   3      354.89      395.02     42.69 o 
   7  -2   3      540.15      636.98    103.20 o 
   8  -2   3      767.29      821.70    116.88 o 
  -8  -1   3      208.22       52.47     62.80 o 
  -7  -1   3     2495.76     2399.36    173.39 o 
  -6  -1   3     2886.68     3373.62    218.17 o 
  -5  -1   3      131.48       90.54     79.47 o 
  -4  -1   3      336.16      347.62     42.92 o 
  -3  -1   3      109.68      100.17     16.94 o 
  -2  -1   3     2523.83     3004.05     71.31 o 
  -1  -1   3    11270.25    10590.50    502.72 o 
   0  -1   3    38656.02    36464.37    569.33 o 
   1  -1   3    23294.00    20779.23    223.77 o 
   2  -1   3    34063.93    33033.18   1305.80 o 
   3  -1   3     5333.87     5462.28    242.11 o 
   4  -1   3      101.61       58.52     22.15 o 
   5  -1   3       70.53       61.70     36.13 o 
   6  -1   3      722.94      904.93     65.17 o 
   7  -1   3       36.64      101.29    142.11 o 
   8  -1   3      647.52      731.24    104.26 o 
   9  -1   3      287.83      279.15     88.13 o 
  -8   0   3      243.75      211.26    151.89 o 
  -7   0   3     1611.02     1486.75    145.22 o 
  -6   0   3     3540.56     3851.96    260.00 o 
  -5   0   3      570.74      603.30    117.78 o 
  -4   0   3      188.88      239.77     49.41 o 
  -3   0   3      807.69      812.57     50.39 o 
  -2   0   3     5547.75     5316.79    114.07 o 
  -1   0   3    15455.00    15331.38    274.85 o 
   0   0   3     1716.65     1903.53     34.06 o 
   1   0   3    12548.41    14101.50    293.35 o 
   2   0   3    34779.81    34436.48    520.37 o 
   3   0   3    11628.59    11985.89    228.75 o 
   4   0   3      135.57      117.57     27.97 o 
   5   0   3      111.21       28.74     24.15 o 
   6   0   3     1245.65     1315.62    140.13 o 
   7   0   3      386.70      396.39     38.84 o 
   8   0   3        2.11       64.58     59.69 o 
   9   0   3       43.55      166.38     81.32 o 
  -8   1   3      107.82      104.54     67.34 o 
  -7   1   3      588.00      690.73    112.07 o 
  -6   1   3     1726.08     1683.77    175.08 o 
  -5   1   3      644.34      697.74     92.43 o 
  -4   1   3      479.17      445.15     76.85 o 
  -3   1   3      492.19      585.71     25.36 o 
  -2   1   3     5727.17     5732.38    115.19 o 
  -1   1   3     7723.58     7649.74    142.85 o 
   0   1   3        9.23      220.07     39.06 o 
   1   1   3     4756.01     3461.51    128.68 o 
   2   1   3    12309.63    13876.69    193.52 o 
   3   1   3    21026.91    20469.64    453.97 o 
   4   1   3     7112.57     7529.94    177.11 o 
   5   1   3     3041.23     3282.29    139.55 o 
   6   1   3     2610.73     2704.65     91.32 o 
   7   1   3      276.83      314.62     34.21 o 
   8   1   3       99.50      160.87     65.81 o 
   9   1   3       37.70      127.42     63.93 o 
  10   1   3       53.93       59.83     66.83 o 
  -7   2   3      335.34      249.39     78.39 o 
  -6   2   3      710.31      550.18     94.52 o 
  -5   2   3      455.19      380.17     72.33 o 
  -4   2   3     1890.15     1947.84    132.84 o 
  -3   2   3     6590.11     6424.62    149.40 o 
  -2   2   3     1205.39     1300.54     41.97 o 
  -1   2   3     5050.19     5334.81    109.57 o 
   0   2   3       28.69       94.43     30.40 o 
   1   2   3      829.40      566.64     20.78 o 
   2   2   3    12307.77    13480.17    207.30 o 
   3   2   3    31088.82    29727.11    535.55 o 
   4   2   3    18708.53    17625.26    365.32 o 
   5   2   3    10531.65    10058.95    245.55 o 
   6   2   3     5274.88     4899.88    128.67 o 
   7   2   3      606.97      530.04     37.05 o 
   8   2   3       23.09      132.81     70.26 o 
   9   2   3       37.67      116.35     76.17 o 
  10   2   3        0.56        0.00     86.63 o 
  -7   3   3      539.77      563.42    118.21 o 
  -6   3   3      749.69      696.14    118.45 o 
  -5   3   3       93.72       39.20     48.71 o 
  -4   3   3     1981.96     1980.51    145.25 o 
  -3   3   3     9993.58     9920.52    340.69 o 
  -2   3   3     4632.84     4513.22    117.31 o 
  -1   3   3     1185.84     1039.85     52.77 o 
   0   3   3     2958.98     2642.53     72.03 o 
   1   3   3     7363.42     7596.87    187.12 o 
   2   3   3     9142.31     8880.75    201.50 o 
   3   3   3    16417.43    15685.50    275.04 o 
   4   3   3    12233.90    12166.83    254.22 o 
   5   3   3    12516.42    12575.66    301.52 o 
   6   3   3     9194.58     8993.74    234.16 o 
   7   3   3      168.92      209.87     56.33 o 
   8   3   3      150.66      184.90     48.14 o 
   9   3   3       54.97       99.05     64.52 o 
  10   3   3       38.56        0.00     58.38 o 
  -6   4   3      953.41     1081.32    148.77 o 
  -5   4   3      417.20      515.40     93.84 o 
  -4   4   3      325.25      354.79     68.33 o 
  -3   4   3     3668.48     3771.93    285.01 o 
  -2   4   3     3291.48     3223.06    116.82 o 
  -1   4   3       46.17       89.90     21.87 o 
   0   4   3     1832.68     1854.34    106.64 o 
   1   4   3     1671.30     1366.62     36.27 o 
   2   4   3    12047.85    11857.03    197.49 o 
   3   4   3     7044.04     7674.02    138.65 o 
   4   4   3       77.33      173.90     18.99 o 
   5   4   3     4588.72     5145.40    139.88 o 
   6   4   3     8106.24     8393.52    239.81 o 
   7   4   3     1648.93     1733.40    103.25 o 
   8   4   3       39.06      154.52     59.24 o 
   9   4   3      164.90        0.00     55.18 o 
  10   4   3      172.96      423.70    206.57 o 
  11   4   3        1.51       84.18     83.01 o 
  -5   5   3      358.21      496.09     97.33 o 
  -4   5   3       94.45       52.18     52.95 o 
  -3   5   3      960.92      883.88     56.36 o 
  -2   5   3     1566.62     1631.40     84.25 o 
  -1   5   3      121.02      178.96     26.53 o 
   0   5   3     1816.77     1828.46     76.46 o 
   1   5   3       14.15        0.00     17.02 o 
   2   5   3     3149.12     3057.73     78.57 o 
   3   5   3     1828.33     1964.05     54.34 o 
   4   5   3      230.92      144.77     17.24 o 
   5   5   3      622.84      796.63     52.50 o 
   6   5   3     7282.29     7231.42    211.99 o 
   7   5   3     6646.11     6383.74    370.10 o 
   8   5   3     1676.39     1967.25    182.22 o 
   9   5   3      967.71      953.91     73.65 o 
  10   5   3      308.75      260.76    134.04 o 
  11   5   3        7.83       12.00     65.41 o 
  -4   6   3      347.70      294.54     74.52 o 
  -3   6   3      783.79      577.84     55.54 o 
  -2   6   3      224.50      262.51     37.42 o 
  -1   6   3     1657.62     1722.19    284.44 o 
   0   6   3     3711.56     3626.36    105.20 o 
   1   6   3     5294.12     5160.70    113.72 o 
   2   6   3      126.86      144.41     34.25 o 
   3   6   3     3247.15     2917.28    104.75 o 
   4   6   3      946.12      900.36     69.41 o 
   5   6   3     1310.89     1351.55    234.42 o 
   6   6   3     8008.71     7584.62    224.80 o 
   7   6   3     6864.45     6483.92    236.57 o 
   8   6   3     2776.90     2927.90    127.10 o 
   9   6   3     1618.54     1906.83    147.72 o 
  10   6   3      284.39      277.33     75.90 o 
  11   6   3        0.36       72.22     67.54 o 
  -4   7   3      460.23      939.73    253.07 o 
  -3   7   3     1179.31     1430.55    322.07 o 
  -2   7   3      954.05      806.00     62.54 o 
  -1   7   3       35.27       72.66     27.78 o 
   0   7   3     2304.15     1990.16     82.95 o 
   1   7   3     5946.43     5603.11    357.54 o 
   2   7   3       16.82       31.39    106.30 o 
   3   7   3     2745.32     2397.11    200.77 o 
   4   7   3     2095.46     1982.66    129.26 o 
   5   7   3     4074.73     4101.02    180.04 o 
   6   7   3     5128.01     4896.41    137.34 o 
   7   7   3     1720.56     1398.28    120.89 o 
   8   7   3      927.94      874.90     65.22 o 
   9   7   3     1240.40     1152.14     79.61 o 
  10   7   3      525.86      623.18    103.69 o 
  11   7   3       22.74        0.00     82.42 o 
  -3   8   3     1115.65     1257.83    285.35 o 
  -2   8   3      837.38      906.56    114.55 o 
  -1   8   3       98.86      113.50     64.64 o 
   0   8   3      335.71      410.99     72.83 o 
   1   8   3     1200.80     1162.21    184.06 o 
   2   8   3       96.47      103.80     52.75 o 
   3   8   3      168.77      212.93     50.69 o 
   4   8   3      508.38      548.75     65.58 o 
   5   8   3      596.74      666.40    139.27 o 
   6   8   3     1545.34     1470.99    107.06 o 
   7   8   3      527.94      477.15     67.57 o 
   8   8   3      246.77       97.05     52.88 o 
   9   8   3      716.26      728.02     91.74 o 
  10   8   3      788.58      724.66     83.42 o 
  -1   9   3      232.78      198.18     81.04 o 
   0   9   3       93.71       76.35     62.74 o 
   1   9   3      349.58      196.21     66.19 o 
   2   9   3      405.08      239.93    153.36 o 
   3   9   3      163.63      147.55     57.58 o 
   4   9   3      624.44      684.73    111.30 o 
   5   9   3       15.44       80.39     45.21 o 
   6   9   3      718.70      867.58     95.58 o 
   7   9   3      413.13      285.89     69.50 o 
   8   9   3      147.76       86.37     46.44 o 
   9   9   3      805.21      659.29     99.54 o 
  10   9   3     1251.47     1402.67    345.83 o 
   0  10   3      465.67      864.37    381.42 o 
   1  10   3      586.64      474.59    115.51 o 
   2  10   3      199.48      267.23     82.16 o 
   3  10   3      407.73      436.06     72.84 o 
   4  10   3     1278.95     1440.17    140.58 o 
   5  10   3      136.82      254.20     70.60 o 
   6  10   3      484.80      386.02    104.14 o 
   7  10   3      614.54      718.07    121.64 o 
   8  10   3      500.49      615.17    157.57 o 
   9  10   3      936.05     1020.83    110.01 o 
   2  11   3      212.46      291.22    126.19 o 
   3  11   3       61.43      147.56     78.03 o 
   4  11   3      347.64      339.83     79.63 o 
   5  11   3      136.95      103.61     66.30 o 
   6  11   3      124.97      136.25     61.85 o 
   7  11   3      500.69      514.39     89.32 o 
   8  11   3      305.76      449.15     79.77 o 
  -5 -10   4      163.62      284.01    182.58 o 
  -4 -10   4      531.71      618.73    105.50 o 
  -3 -10   4      818.06     1027.65    146.90 o 
  -2 -10   4      276.30      236.68     88.45 o 
  -1 -10   4      185.44       32.38     93.22 o 
  -7  -9   4       49.21      265.89    137.22 o 
  -6  -9   4      103.94      171.84    106.87 o 
  -5  -9   4       13.30       54.58    145.63 o 
  -4  -9   4      417.14      393.69     80.66 o 
  -3  -9   4      579.46      655.08     97.48 o 
  -2  -9   4      267.04      243.77    172.80 o 
  -1  -9   4      330.63      232.51     95.04 o 
   0  -9   4      332.58      306.50     88.72 o 
   1  -9   4       50.45        0.00     59.08 o 
  -7  -8   4       12.94        9.95     44.31 o 
  -6  -8   4        5.85       35.30     33.97 o 
  -5  -8   4       15.91       70.05     35.84 o 
  -4  -8   4       12.42        0.00     43.60 o 
  -3  -8   4      258.37      229.08     34.70 o 
  -2  -8   4       56.33       33.51     24.15 o 
  -1  -8   4      901.90      624.92    370.16 o 
   0  -8   4     1811.92     1450.45    517.05 o 
   1  -8   4      466.60      352.42     79.41 o 
   2  -8   4       22.09        0.00    109.82 o 
   3  -8   4       47.29      245.79    239.76 o 
  -8  -7   4      425.84      494.02    100.57 o 
  -7  -7   4      399.24      515.31    105.86 o 
  -6  -7   4      562.49      671.95     98.62 o 
  -5  -7   4      518.28      514.27     57.36 o 
  -4  -7   4      255.90      185.64     37.67 o 
  -3  -7   4      390.56      355.27     38.20 o 
  -2  -7   4      188.37      168.78     32.60 o 
  -1  -7   4     1419.19     1291.07     76.33 o 
   0  -7   4     3314.83     3379.84    133.43 o 
   1  -7   4     2207.61     2074.78    155.85 o 
   2  -7   4      323.93      381.04     55.89 o 
   3  -7   4      107.85       54.11     39.48 o 
   4  -7   4       37.79       26.51     42.24 o 
  -8  -6   4     1047.35     1041.18    121.76 o 
  -7  -6   4      681.21      837.44     98.22 o 
  -6  -6   4     1188.94     1394.78    134.16 o 
  -5  -6   4      863.88      905.61    123.15 o 
  -4  -6   4      563.90      685.64     56.42 o 
  -3  -6   4     2190.65     2172.40     89.24 o 
  -2  -6   4      602.43      548.47     42.09 o 
  -1  -6   4      573.25      513.71     39.54 o 
   0  -6   4     4616.75     4452.61    146.17 o 
   1  -6   4     3111.83     3049.78    126.08 o 
   2  -6   4      579.31      431.78     56.78 o 
   3  -6   4      305.63      381.22     83.14 o 
   4  -6   4       52.40       65.27     58.07 o 
   5  -6   4        1.95       31.54     57.22 o 
  -8  -5   4      872.99      988.76    136.68 o 
  -7  -5   4      222.04      204.45     68.97 o 
  -6  -5   4      875.00     1069.62    106.69 o 
  -5  -5   4     1622.33     1642.03    104.73 o 
  -4  -5   4       45.77      104.38     33.58 o 
  -3  -5   4     2525.74     2654.65    114.81 o 
  -2  -5   4      312.63      354.89     34.47 o 
  -1  -5   4       41.30      141.27     72.26 o 
   0  -5   4     1471.02     1523.63     62.17 o 
   1  -5   4      806.81      806.15    101.48 o 
   2  -5   4     1655.66     1636.58     88.71 o 
   3  -5   4     1729.70     1770.90    101.52 o 
   4  -5   4      602.00      614.66     64.23 o 
   5  -5   4        3.71       33.44     46.58 o 
   6  -5   4        4.60       58.09     92.43 o 
  -8  -4   4      612.14      642.15    119.10 o 
  -7  -4   4      222.39      183.01    162.46 o 
  -6  -4   4      799.41      873.12     81.89 o 
  -5  -4   4     3354.46     3670.78    144.96 o 
  -4  -4   4      528.60      548.89     44.80 o 
  -3  -4   4       88.04      177.16     85.43 o 
  -2  -4   4      109.38       70.44     20.94 o 
  -1  -4   4        6.00       79.99     53.15 o 
   0  -4   4      347.36      321.62     58.28 o 
   1  -4   4      481.21      560.11     50.89 o 
   2  -4   4     1540.06     1576.45     97.84 o 
   3  -4   4     5717.52     5879.15    227.83 o 
   4  -4   4     4740.63     5426.81    276.49 o 
   5  -4   4      301.61      349.89     49.92 o 
   6  -4   4        1.36        0.00     38.16 o 
   7  -4   4       17.52        8.64     69.12 o 
  -8  -3   4      833.62     1054.49    156.45 o 
  -7  -3   4      139.78       76.44    134.26 o 
  -6  -3   4     1911.86     1792.64    147.17 o 
  -5  -3   4     5133.13     5579.69    181.02 o 
  -4  -3   4     5892.09     6284.61    183.94 o 
  -3  -3   4     1893.07     1767.17     65.10 o 
  -2  -3   4     2879.46     2741.74     85.34 o 
  -1  -3   4       20.90       34.53     15.91 o 
   0  -3   4     8128.93     8049.61    165.95 o 
   1  -3   4     2950.10     2916.52     97.48 o 
   2  -3   4      477.67      475.39     66.71 o 
   3  -3   4     6244.34     5582.57    486.81 o 
   4  -3   4     9165.02    10072.48    332.52 o 
   5  -3   4     1503.27     1665.03     96.78 o 
   6  -3   4      114.69      176.10     66.27 o 
   7  -3   4       33.03        0.00     55.12 o 
   8  -3   4        2.43      112.83     77.58 o 
  -8  -2   4      833.19      907.76    135.51 o 
  -7  -2   4     1132.24     1169.43    130.02 o 
  -6  -2   4     1522.89     1599.47    140.13 o 
  -5  -2   4     5971.00     6028.71    164.84 o 
  -4  -2   4     3566.36     3736.55    117.51 o 
  -3  -2   4     2733.12     3037.06     97.81 o 
  -2  -2   4     6723.79     7069.67    172.85 o 
  -1  -2   4      107.85      143.97     49.26 o 
   0  -2   4    16700.84    15386.88    275.02 o 
   1  -2   4    11660.15    11410.68    214.71 o 
   2  -2   4      261.65      329.71     21.10 o 
   3  -2   4     1237.57     1385.34     98.79 o 
   4  -2   4     3599.35     3665.49    167.37 o 
   5  -2   4     3268.17     3358.85    132.73 o 
   6  -2   4      945.68     1022.50     72.09 o 
   7  -2   4      195.34      149.44     41.56 o 
   8  -2   4        2.96        0.00     62.14 o 
  -8  -1   4      506.39      684.79    160.53 o 
  -7  -1   4      606.01      625.44    113.91 o 
  -6  -1   4     3144.11     3179.78    198.91 o 
  -5  -1   4     4466.66     4272.04    236.74 o 
  -4  -1   4      664.58      682.42     50.18 o 
  -3  -1   4       48.86      141.96     25.85 o 
  -2  -1   4     4452.75     4733.18    128.93 o 
  -1  -1   4     2972.91     3052.11    111.44 o 
   0  -1   4      547.33      386.84     17.21 o 
   1  -1   4     4077.39     3680.78     48.64 o 
   2  -1   4      257.64      293.05     17.68 o 
   3  -1   4      354.51      591.78     29.58 o 
   4  -1   4     1515.23     1643.88     84.62 o 
   5  -1   4     1499.55     1670.14     88.07 o 
   6  -1   4     1953.76     2092.07    137.52 o 
   7  -1   4     1896.25     1867.41    117.90 o 
   8  -1   4      423.97      539.20    103.50 o 
   9  -1   4        3.33       25.54     62.18 o 
  -8   0   4       47.82      118.53    101.98 o 
  -7   0   4      111.99       93.62     70.90 o 
  -6   0   4     1265.53     1215.13    116.24 o 
  -5   0   4     4294.34     4201.99    258.41 o 
  -4   0   4      776.02      738.66     64.72 o 
  -3   0   4      174.32      308.17     57.42 o 
  -2   0   4     7221.31     7857.89    190.98 o 
  -1   0   4    17599.16    16751.47    335.24 o 
   0   0   4     1610.04     1405.26     40.22 o 
   1   0   4      119.95      128.01     11.63 o 
   2   0   4      186.41      222.66     47.18 o 
   3   0   4     2286.94     2363.17     53.77 o 
   4   0   4     2692.29     2809.97     99.06 o 
   5   0   4     1256.49     1706.35    165.69 o 
   6   0   4     2949.36     3188.20    204.46 o 
   7   0   4     6735.25     7184.94    403.11 o 
   8   0   4      947.82     1205.21    124.21 o 
   9   0   4       70.22        0.00     61.70 o 
  -7   1   4       18.16      104.40     73.83 o 
  -6   1   4      189.44      373.81    161.55 o 
  -5   1   4     4742.75     5070.06    282.26 o 
  -4   1   4     4294.19     4082.02    200.40 o 
  -3   1   4     1294.53     1247.96     77.68 o 
  -2   1   4     8332.61     9007.57    205.42 o 
  -1   1   4    19935.52    19031.81    385.01 o 
   0   1   4     7527.44     6993.96    135.46 o 
   1   1   4     4135.10     3885.40     70.10 o 
   2   1   4       85.10      117.38      7.53 o 
   3   1   4     9148.11     8303.88    194.43 o 
   4   1   4    16145.47    15074.40    321.32 o 
   5   1   4     1994.31     2148.50    106.98 o 
   6   1   4     1282.12     1294.22     64.53 o 
   7   1   4     2760.32     3020.49    130.10 o 
   8   1   4     3185.55     2981.39    124.81 o 
   9   1   4      300.71      168.76     68.75 o 
  10   1   4       15.49        0.00     92.43 o 
  -7   2   4       68.88      235.47    305.70 o 
  -6   2   4      114.87        0.56     46.32 o 
  -5   2   4     2444.69     2650.18    185.92 o 
  -4   2   4     4661.25     4733.94    256.96 o 
  -3   2   4     4971.53     4746.87    256.07 o 
  -2   2   4     7960.46     7935.01    228.66 o 
  -1   2   4     5661.46     6117.66    141.76 o 
   0   2   4      948.21     1224.15     66.52 o 
   1   2   4     3528.64     4032.53     82.99 o 
   2   2   4     1343.90     1406.70     37.37 o 
   3   2   4     3748.93     3484.18    101.09 o 
   4   2   4    15496.46    14638.45    312.19 o 
   5   2   4     4008.22     4019.79    120.71 o 
   6   2   4       30.80       21.72     22.89 o 
   7   2   4      970.81      931.02    144.50 o 
   8   2   4     1140.34      956.53     64.87 o 
   9   2   4      696.86      541.52     95.80 o 
  10   2   4      374.90      212.39    130.51 o 
  -6   3   4        1.05       20.35     52.09 o 
  -5   3   4      673.23      686.80     97.11 o 
  -4   3   4     1536.91     1469.49    131.88 o 
  -3   3   4     2948.19     2683.53     91.17 o 
  -2   3   4     7080.35     6888.26    276.91 o 
  -1   3   4     3501.44     3814.23    107.33 o 
   0   3   4      173.21       71.48     18.87 o 
   1   3   4      117.55      238.50     41.69 o 
   2   3   4    10891.73    10883.99    204.64 o 
   3   3   4     2698.38     2405.03     58.38 o 
   4   3   4     1953.40     1971.52     59.01 o 
   5   3   4      206.36      250.26     42.21 o 
   6   3   4      372.71      356.38     52.61 o 
   7   3   4     1021.36     1047.63     98.32 o 
   8   3   4     1277.27     1216.18     64.11 o 
   9   3   4      766.39      772.24    103.05 o 
  10   3   4      800.91      910.51    128.88 o 
  -6   4   4        1.54        5.48     66.74 o 
  -5   4   4       74.26        0.00     54.29 o 
  -4   4   4       76.77        0.00     57.10 o 
  -3   4   4      111.01      132.81     69.07 o 
  -2   4   4     6518.47     6708.28    250.25 o 
  -1   4   4     8285.92     8667.39    235.74 o 
   0   4   4      302.40      399.13     26.86 o 
   1   4   4      880.15     1045.12     70.03 o 
   2   4   4    16652.98    16310.98    448.95 o 
   3   4   4    10371.96     9692.15    259.83 o 
   4   4   4     1195.59     1131.49     40.62 o 
   5   4   4       33.80      105.07     33.54 o 
   6   4   4     1452.22     1440.84     70.86 o 
   7   4   4     3206.17     3384.09    131.13 o 
   8   4   4     2080.91     2030.30    123.99 o 
   9   4   4      587.36      439.59     53.89 o 
  10   4   4      903.74      900.83    123.36 o 
  11   4   4      771.29      765.15    240.67 o 
  -5   5   4      130.53      258.73     87.53 o 
  -4   5   4       25.11      108.59     63.09 o 
  -3   5   4       10.27       66.10     30.89 o 
  -2   5   4     2293.64     2447.63    109.52 o 
  -1   5   4     9416.55     9687.21    279.66 o 
   0   5   4     7582.22     7825.82    210.09 o 
   1   5   4     4622.30     4907.13    119.26 o 
   2   5   4     6926.79     7267.56    149.42 o 
   3   5   4     4273.58     4491.53     96.91 o 
   4   5   4      796.83      833.17     32.73 o 
   5   5   4        5.86      245.57    155.98 o 
   6   5   4      447.73      425.66     46.09 o 
   7   5   4     5079.04     5297.47    195.36 o 
   8   5   4     2842.89     3203.52    150.10 o 
   9   5   4      625.03      818.75     66.71 o 
  10   5   4      379.11      499.89    111.41 o 
  11   5   4      407.65      487.96    100.29 o 
  -4   6   4       36.99      151.76     69.69 o 
  -3   6   4       18.61        0.00     47.07 o 
  -2   6   4      801.85      892.97     84.71 o 
  -1   6   4     5078.85     5462.55    187.34 o 
   0   6   4     4899.42     5155.79    156.30 o 
   1   6   4     3351.93     3235.36     95.03 o 
   2   6   4     4469.40     4725.24    112.89 o 
   3   6   4      508.44      619.34     46.58 o 
   4   6   4      112.98       91.96     30.63 o 
   5   6   4      751.07      838.84     49.43 o 
   6   6   4       35.88       40.19     38.54 o 
   7   6   4     1511.25     1618.10    103.57 o 
   8   6   4     1520.69     1653.85    100.61 o 
   9   6   4      133.56      120.39     43.66 o 
  10   6   4      157.45       70.43    103.45 o 
  11   6   4      335.79      410.53    158.48 o 
  -3   7   4        0.25        0.00     45.02 o 
  -2   7   4       92.54      193.23     79.91 o 
  -1   7   4     1011.03      863.96    107.55 o 
   0   7   4      586.50      541.41     52.85 o 
   1   7   4     2438.87     2200.62     97.25 o 
   2   7   4     4146.22     4079.29    202.71 o 
   3   7   4      444.21      444.06     59.34 o 
   4   7   4        6.33        0.00     58.21 o 
   5   7   4     1024.54      949.79     81.66 o 
   6   7   4     3029.23     2782.28    180.14 o 
   7   7   4       61.61       80.60     27.70 o 
   8   7   4      108.74      146.18     89.34 o 
   9   7   4      266.99      317.61     74.82 o 
  10   7   4      265.29      226.82     59.91 o 
  11   7   4      439.85      488.41    110.68 o 
  -2   8   4       38.26       73.44     99.82 o 
  -1   8   4       37.79        0.00     50.01 o 
   0   8   4       23.01       11.57     62.07 o 
   1   8   4      790.31      701.82     99.18 o 
   2   8   4     3991.78     3953.88    399.61 o 
   3   8   4     4247.35     4105.50    199.44 o 
   4   8   4      636.30      602.61     68.32 o 
   5   8   4     1717.60     1641.15    120.06 o 
   6   8   4     2443.15     2080.94    122.97 o 
   7   8   4      760.82      802.58     85.47 o 
   8   8   4       64.84       18.51     40.54 o 
   9   8   4      155.52       94.09     40.69 o 
  10   8   4      543.91      659.53     89.60 o 
  -1   9   4      132.03      160.64     75.61 o 
   0   9   4        2.19       26.61     60.82 o 
   1   9   4      144.78      308.93    239.76 o 
   2   9   4     3084.39     3200.69    247.50 o 
   3   9   4     3779.28     3751.60    224.53 o 
   4   9   4     1690.04     1619.07    136.92 o 
   5   9   4     1500.41     1456.52    115.34 o 
   6   9   4      944.44      983.21     94.95 o 
   7   9   4        4.32       14.18     39.48 o 
   8   9   4       40.04       19.89     40.66 o 
   9   9   4       33.33        3.97     48.88 o 
  10   9   4      247.98      177.53     74.69 o 
   0  10   4       22.71        0.00     63.83 o 
   1  10   4       42.14        0.00     87.42 o 
   2  10   4      838.33      900.23    130.00 o 
   3  10   4     1379.96     1426.18    142.77 o 
   4  10   4      758.45      988.78    117.55 o 
   5  10   4      699.22      722.48     89.63 o 
   6  10   4      321.48      359.82     80.97 o 
   7  10   4        8.15        0.09     82.42 o 
   8  10   4        0.77        4.61    110.84 o 
   9  10   4       46.77       51.72     55.54 o 
   2  11   4      111.26      109.39    122.44 o 
   3  11   4      190.07      124.57    114.25 o 
   4  11   4      174.98       60.08     54.04 o 
   5  11   4      472.30      563.82    107.21 o 
   6  11   4      714.04      675.38     94.86 o 
   7  11   4      247.73      227.05     89.58 o 
   8  11   4       66.10        0.00     70.60 o 
  -3 -10   5        0.75        0.00     53.93 o 
  -6  -9   5      213.37      163.31     75.17 o 
  -5  -9   5      209.98      262.00    138.13 o 
  -4  -9   5      595.59      568.63    110.38 o 
  -3  -9   5      223.89      227.20     74.33 o 
  -2  -9   5       48.60      114.36     60.44 o 
  -1  -9   5       30.63       95.85     61.46 o 
   0  -9   5        9.29        0.00     71.62 o 
   1  -9   5       98.77      112.32    116.64 o 
  -6  -8   5      450.94      499.89     65.88 o 
  -5  -8   5      640.90      675.60     90.91 o 
  -4  -8   5     1428.06     1690.07    123.42 o 
  -3  -8   5      295.88      401.15     45.55 o 
  -2  -8   5        7.84       32.00     29.92 o 
  -1  -8   5      149.35      230.61     65.88 o 
   0  -8   5      177.77      249.02     87.53 o 
   1  -8   5      276.10      444.17     94.81 o 
   2  -8   5       28.72       31.29     61.27 o 
  -7  -7   5     1121.08     1171.88    128.47 o 
  -6  -7   5      594.96      549.02    116.60 o 
  -5  -7   5      491.79      498.61     61.98 o 
  -4  -7   5     1049.86     1102.22     86.10 o 
  -3  -7   5      434.26      434.95     47.97 o 
  -2  -7   5       12.43       20.78     27.33 o 
  -1  -7   5        8.54       76.47     48.09 o 
   0  -7   5       70.03       87.38     34.37 o 
   1  -7   5      333.21      284.09     45.82 o 
   2  -7   5      234.98      165.14     67.86 o 
   3  -7   5       23.87       32.06     42.06 o 
   4  -7   5       73.74        0.00     48.01 o 
  -7  -6   5     1050.84     1025.35    129.91 o 
  -6  -6   5      459.78      423.52     65.04 o 
  -5  -6   5      235.20      226.47     43.03 o 
  -4  -6   5     1008.75      971.78     70.89 o 
  -3  -6   5      889.10      756.75     59.18 o 
  -2  -6   5      218.95      226.18     70.59 o 
  -1  -6   5     1216.48     1116.53     61.72 o 
   0  -6   5     1153.60     1214.51     64.84 o 
   1  -6   5      543.84      676.73     55.95 o 
   2  -6   5      353.66      407.18     54.85 o 
   3  -6   5       38.85       63.19     53.80 o 
   4  -6   5       16.45       40.30     42.49 o 
   5  -6   5      243.10      253.64     78.00 o 
  -8  -5   5       30.94      129.29     70.44 o 
  -7  -5   5      471.44      343.00     87.30 o 
  -6  -5   5      323.37      308.67     83.45 o 
  -5  -5   5     1089.70     1055.66     76.25 o 
  -4  -5   5     3256.30     3144.35    148.18 o 
  -3  -5   5     2160.96     2026.87     93.92 o 
  -2  -5   5     1512.06     1564.62     75.89 o 
  -1  -5   5     4306.54     4248.23    234.88 o 
   0  -5   5     2292.82     2401.40     88.74 o 
   1  -5   5       39.58      185.63    122.80 o 
   2  -5   5     1059.98     1277.58     70.88 o 
   3  -5   5      663.98      801.79     96.16 o 
   4  -5   5      115.51      127.25     43.06 o 
   5  -5   5      226.48      285.14     55.56 o 
   6  -5   5      302.72      379.15     64.33 o 
  -8  -4   5        6.73        0.00     74.13 o 
  -7  -4   5      162.99      133.13     65.35 o 
  -6  -4   5      277.22      241.99     88.33 o 
  -5  -4   5     2396.96     2598.73    148.43 o 
  -4  -4   5     8402.06     8736.48    296.07 o 
  -3  -4   5     6725.16     7021.95    288.38 o 
  -2  -4   5      737.03      712.19     77.59 o 
  -1  -4   5     2018.19     2020.93     99.90 o 
   0  -4   5     4047.24     3698.66    257.14 o 
   1  -4   5      279.27      377.98     60.58 o 
   2  -4   5     1194.10     1476.48     71.60 o 
   3  -4   5      498.73      455.72     48.74 o 
   4  -4   5     1052.81     1102.24    112.88 o 
   5  -4   5      449.43      408.16     49.04 o 
   6  -4   5       10.59       23.26     35.78 o 
   7  -4   5       98.97       42.43     60.21 o 
  -8  -3   5        8.95        0.00     68.23 o 
  -7  -3   5      472.45      510.06    124.49 o 
  -6  -3   5      232.16      318.71     71.77 o 
  -5  -3   5      710.94      740.78     75.51 o 
  -4  -3   5     7373.70     7665.56    258.31 o 
  -3  -3   5     6789.61     6996.28    220.58 o 
  -2  -3   5      552.43      767.21     95.41 o 
  -1  -3   5      893.19     1078.38     69.01 o 
   0  -3   5     2868.06     2995.01    106.93 o 
   1  -3   5      259.59      233.82     22.98 o 
   2  -3   5      146.33      233.49     56.96 o 
   3  -3   5        2.50       23.86     38.59 o 
   4  -3   5      419.87      440.84     50.06 o 
   5  -3   5      654.06      796.07     64.64 o 
   6  -3   5      122.23       55.63     38.14 o 
   7  -3   5        2.26        0.00     36.95 o 
   8  -3   5      196.40       75.37    109.03 o 
  -7  -2   5      153.56      304.38     88.28 o 
  -6  -2   5        3.30        0.00     59.12 o 
  -5  -2   5       14.75      131.51    130.74 o 
  -4  -2   5     2812.59     2651.00    104.36 o 
  -3  -2   5     4582.07     4484.20    156.20 o 
  -2  -2   5     1574.11     1681.55     81.81 o 
  -1  -2   5     1885.70     2261.97     87.75 o 
   0  -2   5     2259.06     2429.37    118.95 o 
   1  -2   5     4383.08     4374.89    122.08 o 
   2  -2   5     2764.55     2687.92     67.69 o 
   3  -2   5     5021.88     5209.44    141.47 o 
   4  -2   5       64.50       80.58     27.30 o 
   5  -2   5     1726.87     1635.40    137.38 o 
   6  -2   5     1007.72     1107.68     81.24 o 
   7  -2   5       44.24       37.06     38.09 o 
   8  -2   5       84.76        1.93    132.44 o 
  -7  -1   5       27.44      164.14     65.34 o 
  -6  -1   5       92.35      138.96     67.86 o 
  -5  -1   5      217.25      432.20     69.65 o 
  -4  -1   5      615.22      593.02     41.51 o 
  -3  -1   5     2553.64     2558.72     96.24 o 
  -2  -1   5     5482.86     5543.42    187.05 o 
  -1  -1   5    12192.70    11746.39    264.96 o 
   0  -1   5    19542.26    19580.84    390.59 o 
   1  -1   5     1080.50     1210.33     59.08 o 
   2  -1   5     3678.66     3643.87    130.31 o 
   3  -1   5     7122.53     6649.20    214.07 o 
   4  -1   5     2045.55     2058.27     76.12 o 
   5  -1   5     1333.37     1415.75     98.58 o 
   6  -1   5     2073.11     2167.14    180.00 o 
   7  -1   5      756.16      758.82     66.26 o 
   8  -1   5      234.44      138.60     69.01 o 
   9  -1   5      117.05        5.22     52.99 o 
  -7   0   5       17.05       51.49     70.86 o 
  -6   0   5       52.00       75.51     58.28 o 
  -5   0   5       64.18       80.24     48.97 o 
  -4   0   5      713.41      676.06     61.65 o 
  -3   0   5     2060.46     2096.33     79.87 o 
  -2   0   5     2578.33     2679.91    183.09 o 
  -1   0   5    20769.40    20144.20    596.98 o 
   0   0   5    31997.49    30695.47    603.88 o 
   1   0   5     7219.00     7650.50    112.15 o 
   2   0   5      131.41      163.25     54.23 o 
   3   0   5     1200.77     1279.31     64.75 o 
   4   0   5     1725.49     1558.29     48.92 o 
   5   0   5       31.55       71.76     40.05 o 
   6   0   5      579.62      651.61     52.80 o 
   7   0   5      464.90      432.08     57.86 o 
   8   0   5      713.48      777.71    161.71 o 
   9   0   5      187.42       26.51     60.91 o 
  -7   1   5      119.80      110.90     66.95 o 
  -6   1   5      198.76      253.28     76.90 o 
  -5   1   5        1.70       39.32     53.66 o 
  -4   1   5     1469.30     1420.67    156.55 o 
  -3   1   5     1638.43     1564.79     77.71 o 
  -2   1   5      266.92      242.84     28.80 o 
  -1   1   5     4684.79     4876.01    127.88 o 
   0   1   5    19601.40    19080.22    397.32 o 
   1   1   5     4998.64     5212.61    103.27 o 
   2   1   5      132.34      200.20     30.61 o 
   3   1   5      840.41      995.86     42.88 o 
   4   1   5     2559.10     2706.13    108.65 o 
   5   1   5      524.94      525.07     65.02 o 
   6   1   5      478.35      514.82     47.33 o 
   7   1   5       68.77      157.70     50.25 o 
   8   1   5      254.10       99.27     67.39 o 
   9   1   5      456.70      623.97    114.37 o 
  10   1   5       41.74        0.00     87.19 o 
  -6   2   5      620.18      522.61     96.10 o 
  -5   2   5      144.15      221.56     76.92 o 
  -4   2   5      709.58      736.58     94.34 o 
  -3   2   5      669.91      601.64     60.78 o 
  -2   2   5      491.85      506.55     37.65 o 
  -1   2   5       52.58      123.18     24.59 o 
   0   2   5     5718.06     6020.43    174.16 o 
   1   2   5    10015.66    10296.03    221.84 o 
   2   2   5     6388.31     6765.99    139.37 o 
   3   2   5     6380.81     6595.04    125.67 o 
   4   2   5     3426.75     3455.39     83.83 o 
   5   2   5     2193.39     2018.24     87.50 o 
   6   2   5     2003.59     2184.21     91.27 o 
   7   2   5     1641.38     1715.86    113.85 o 
   8   2   5      353.20      475.03     70.11 o 
   9   2   5     1192.30     1292.38    151.18 o 
  10   2   5      289.01      270.80     87.93 o 
  -6   3   5      467.64      385.77    109.14 o 
  -5   3   5     1262.45     1438.50    161.94 o 
  -4   3   5       20.15       43.10     45.32 o 
  -3   3   5      294.38      288.66     39.79 o 
  -2   3   5      293.11      286.76     35.11 o 
  -1   3   5        3.45        0.00     23.91 o 
   0   3   5     4272.19     4430.33    120.59 o 
   1   3   5     8832.36     9070.00    242.69 o 
   2   3   5     9368.58     8688.50    187.32 o 
   3   3   5    27746.07    26352.55    545.57 o 
   4   3   5    10449.25    10734.25    236.41 o 
   5   3   5      185.76      298.15     27.84 o 
   6   3   5      877.46     1092.28     61.30 o 
   7   3   5      969.64     1072.28     75.13 o 
   8   3   5       17.28        0.00     26.64 o 
   9   3   5      611.05      694.47    122.17 o 
  10   3   5      505.63      656.80    184.85 o 
  -5   4   5     1201.50     1456.63    272.17 o 
  -4   4   5      331.37      499.49    115.05 o 
  -3   4   5        0.48       27.30     55.82 o 
  -2   4   5       19.72       18.33     47.62 o 
  -1   4   5      626.60      727.08     50.97 o 
   0   4   5     4055.98     4349.11    132.36 o 
   1   4   5     2319.52     2302.75     76.02 o 
   2   4   5     9708.53    10017.17    230.03 o 
   3   4   5    18606.62    18668.32    434.07 o 
   4   4   5     9639.23     9540.60    218.47 o 
   5   4   5      523.23      574.73     38.77 o 
   6   4   5      159.91      304.01     49.15 o 
   7   4   5      259.43      348.29     71.91 o 
   8   4   5      215.14      290.00     63.48 o 
   9   4   5       53.04       82.47     34.97 o 
  10   4   5      108.34        0.00    104.36 o 
  11   4   5       84.09        0.00     93.11 o 
  -4   5   5      425.75      359.78     89.69 o 
  -3   5   5      226.48      313.64    102.66 o 
  -2   5   5       28.15        0.00     50.54 o 
  -1   5   5     1124.88     1391.51     77.82 o 
   0   5   5     2741.10     2886.55    108.82 o 
   1   5   5      764.88      973.42     85.95 o 
   2   5   5       19.06        0.00     27.53 o 
   3   5   5     4273.97     4498.81    114.15 o 
   4   5   5     9306.00     9328.53    306.04 o 
   5   5   5     1275.10     1216.41     54.04 o 
   6   5   5      174.56      187.89     33.25 o 
   7   5   5     1551.41     1591.17     82.12 o 
   8   5   5      345.35      463.22     54.96 o 
   9   5   5      174.65      430.04     95.79 o 
  10   5   5       48.15      103.60     72.55 o 
  11   5   5       52.49      137.19     87.52 o 
  -4   6   5       88.25       99.30     73.71 o 
  -3   6   5      340.46      427.01     82.95 o 
  -2   6   5     1088.30     1187.86    145.70 o 
  -1   6   5       83.88      132.60     35.28 o 
   0   6   5     2360.16     2733.93    195.24 o 
   1   6   5       21.92       91.54     34.44 o 
   2   6   5      402.27      481.60     54.51 o 
   3   6   5      899.93      976.37     39.34 o 
   4   6   5     5367.86     5334.12    130.37 o 
   5   6   5     3839.71     3556.32    107.88 o 
   6   6   5     6597.23     7113.17    297.73 o 
   7   6   5     2770.74     2934.31    165.11 o 
   8   6   5      813.52      759.84     65.16 o 
   9   6   5      114.24      150.05     47.74 o 
  10   6   5       53.43       83.94     58.85 o 
  11   6   5        1.74       77.39     78.86 o 
  -2   7   5     1377.01     1349.25    163.37 o 
  -1   7   5      812.47      939.16     69.34 o 
   0   7   5        4.72       41.35     25.46 o 
   1   7   5      235.86      329.09     67.44 o 
   2   7   5      102.88      131.41     24.84 o 
   3   7   5     1082.92     1015.11     51.69 o 
   4   7   5     4108.81     3832.38    164.10 o 
   5   7   5     5740.18     5326.19    271.56 o 
   6   7   5     3771.38     3587.27    178.46 o 
   7   7   5     4273.75     4184.78    147.05 o 
   8   7   5      931.87      870.65     84.84 o 
   9   7   5        3.23       71.66     37.80 o 
  10   7   5       31.22       49.67     46.60 o 
  11   7   5        4.44       22.58     64.55 o 
  -2   8   5      520.07      516.82    206.23 o 
  -1   8   5      851.78     1078.74    132.70 o 
   0   8   5       78.34      247.98    187.01 o 
   1   8   5      135.89      434.34     84.32 o 
   2   8   5      342.14      498.63     85.31 o 
   3   8   5     1694.67     1698.57    212.14 o 
   4   8   5     2512.14     2632.38    153.65 o 
   5   8   5      455.46      473.54     65.46 o 
   6   8   5     2151.18     2089.63    136.66 o 
   7   8   5     2732.84     2690.19    174.63 o 
   8   8   5      595.09      545.55     86.51 o 
   9   8   5        6.84       31.36     50.69 o 
  10   8   5       32.95        0.00     55.77 o 
   0   9   5       52.39       40.88     67.21 o 
   1   9   5       84.90       81.77    113.00 o 
   2   9   5        2.06        0.00     55.71 o 
   3   9   5      980.43     1047.76    125.61 o 
   4   9   5      476.17      572.01    110.96 o 
   5   9   5       50.45       58.61     47.20 o 
   6   9   5      116.86        0.00     44.00 o 
   7   9   5     1109.55      728.82     81.82 o 
   8   9   5      994.56      958.84    130.40 o 
   9   9   5      379.76      349.97     75.89 o 
  10   9   5      251.59      325.08     85.60 o 
   1  10   5      242.55      292.61    200.66 o 
   2  10   5      369.95      455.84    108.90 o 
   3  10   5        0.22       49.33     74.58 o 
   4  10   5      331.71      271.73    113.35 o 
   5  10   5       49.77        0.00     83.79 o 
   6  10   5       33.91        0.05     40.22 o 
   7  10   5      978.01      849.83    156.32 o 
   8  10   5     1211.55     1091.58    230.78 o 
   9  10   5      759.68      748.10    118.23 o 
   3  11   5       69.92      217.61     94.36 o 
   4  11   5       76.95      106.20     75.34 o 
   5  11   5       99.38       95.65     63.87 o 
   6  11   5      335.76      409.24    140.63 o 
   7  11   5      740.31      797.40    145.86 o 
   8  11   5      716.26      624.03    109.56 o 
  -4  -9   6      411.68      254.52    198.27 o 
  -3  -9   6      341.39      310.13     72.20 o 
  -2  -9   6      161.00       52.75     93.00 o 
  -1  -9   6       25.17      118.23    105.73 o 
   0  -9   6       31.68        0.00    102.09 o 
  -5  -8   6      156.25      206.73     51.22 o 
  -4  -8   6      117.33       87.37     60.76 o 
  -3  -8   6      601.59      507.23     74.06 o 
  -2  -8   6      440.57      340.08     71.32 o 
  -1  -8   6       64.37        0.55     28.77 o 
   1  -8   6      272.40      215.32    134.83 o 
   2  -8   6       56.53      542.51    170.76 o 
  -6  -7   6       98.25       40.39     44.28 o 
  -5  -7   6        8.34       14.85     35.21 o 
  -4  -7   6       16.07       22.40     33.05 o 
  -3  -7   6      847.34      706.46     64.65 o 
  -2  -7   6     1760.02     1569.21    147.91 o 
  -1  -7   6      350.44      373.80     73.58 o 
   0  -7   6      322.48      380.02    134.26 o 
   1  -7   6      581.45      623.00     95.38 o 
   2  -7   6      450.29      499.21     83.57 o 
   3  -7   6       12.86       60.21     59.33 o 
  -7  -6   6      112.07       90.18     70.04 o 
  -6  -6   6       30.56        0.00     48.43 o 
  -5  -6   6       12.32        0.00     37.59 o 
  -4  -6   6       54.22        9.37     31.43 o 
  -3  -6   6     1041.59     1062.97     76.88 o 
  -2  -6   6     3492.95     3520.94    212.42 o 
  -1  -6   6     2108.90     1851.04    225.78 o 
   0  -6   6      963.77      846.38     56.96 o 
   1  -6   6      601.80      536.22     53.20 o 
   2  -6   6      107.93       69.39     36.16 o 
   3  -6   6      113.96        0.00     80.15 o 
   4  -6   6       61.56        5.59     65.60 o 
   5  -6   6        3.66        0.00     56.33 o 
  -7  -5   6      207.23      411.60    225.33 o 
  -6  -5   6       17.36        0.00     71.05 o 
  -5  -5   6      136.00       78.28     38.17 o 
  -4  -5   6       17.36        7.55     58.16 o 
  -3  -5   6     1469.63     1470.41    110.61 o 
  -2  -5   6     2744.67     2982.01    161.23 o 
  -1  -5   6     1741.46     1588.91     66.93 o 
   0  -5   6     1965.69     1747.71    116.59 o 
   1  -5   6      758.39      649.86     73.36 o 
   2  -5   6      105.20      120.28     31.13 o 
   3  -5   6       10.41       61.95     33.13 o 
   4  -5   6      287.54      303.44     55.37 o 
   5  -5   6      228.85      416.32     91.00 o 
   6  -5   6        9.41       19.42     53.77 o 
  -7  -4   6      415.71      297.09     93.76 o 
  -6  -4   6       52.93      113.72    132.33 o 
  -5  -4   6       18.67      137.48     41.18 o 
  -4  -4   6        2.77        3.42     33.98 o 
  -3  -4   6      202.35      282.75     43.10 o 
  -2  -4   6      671.17      570.47     71.71 o 
  -1  -4   6      200.98      186.08     39.10 o 
   0  -4   6     1106.29     1032.82     44.29 o 
   1  -4   6     4695.04     4329.03    195.74 o 
   2  -4   6     1152.67     1140.69    107.51 o 
   3  -4   6        5.71        0.00     24.24 o 
   4  -4   6      381.60      466.52    103.98 o 
   5  -4   6      567.94      643.23     84.46 o 
   6  -4   6       85.73      208.87    119.14 o 
  -7  -3   6      606.10      552.74    104.07 o 
  -6  -3   6      395.05      402.69     80.75 o 
  -5  -3   6       82.74      133.77     59.08 o 
  -4  -3   6      578.67      718.80     62.67 o 
  -3  -3   6       75.90       43.27     36.37 o 
  -2  -3   6      192.13      240.07     50.14 o 
  -1  -3   6       10.11        8.04     17.62 o 
   0  -3   6      722.29      596.47     46.37 o 
   1  -3   6    10094.02     9280.39    529.51 o 
   2  -3   6     6525.48     6446.78    300.45 o 
   3  -3   6     1702.93     1571.59    113.25 o 
   4  -3   6      232.87      170.12     53.01 o 
   5  -3   6      370.30      468.03     94.99 o 
   6  -3   6      289.55      325.94    155.07 o 
   7  -3   6        8.11       13.17     49.91 o 
  -7  -2   6      733.18      790.85    119.25 o 
  -6  -2   6      343.45      421.76     81.41 o 
  -5  -2   6     2165.23     2521.48    176.67 o 
  -4  -2   6     1954.74     2181.38    182.58 o 
  -3  -2   6       61.53       90.60     35.17 o 
  -2  -2   6     1895.35     1849.02    100.28 o 
  -1  -2   6      506.10      627.26     64.54 o 
   0  -2   6     1953.33     1969.77    126.42 o 
   1  -2   6     6727.61     6655.59    271.94 o 
   2  -2   6     9667.61     9642.11    481.80 o 
   3  -2   6     3458.94     3307.16    204.18 o 
   4  -2   6     1073.70      892.81     53.04 o 
   5  -2   6      369.06      284.24     53.06 o 
   6  -2   6        7.29        0.00     50.25 o 
   7  -2   6       69.66       67.62     40.67 o 
   8  -2   6       25.20       97.32    100.04 o 
  -7  -1   6      587.95      914.73    334.69 o 
  -6  -1   6      487.47      540.64    124.83 o 
  -5  -1   6     1163.50     1290.20    118.87 o 
  -4  -1   6     2316.92     2372.31    106.97 o 
  -3  -1   6        1.15       30.07     37.56 o 
  -2  -1   6     2874.02     2705.06     97.89 o 
  -1  -1   6     1358.28     1363.09     54.23 o 
   0  -1   6       50.96       69.20     15.58 o 
   1  -1   6     5314.82     5787.91    226.98 o 
   2  -1   6     4183.56     4329.70    237.38 o 
   3  -1   6     2527.60     2351.71    124.08 o 
   4  -1   6     2765.65     2343.48    248.95 o 
   5  -1   6      697.80      783.75     52.12 o 
   6  -1   6       10.53        0.00     45.75 o 
   7  -1   6       34.54       54.76     75.88 o 
   8  -1   6      385.92      551.85     68.48 o 
   9  -1   6       42.05       97.54    112.78 o 
  -6   0   6       97.04       87.66     60.11 o 
  -5   0   6      379.81      339.47     71.90 o 
  -4   0   6     2870.40     2927.43    171.57 o 
  -3   0   6      903.71      920.10     58.60 o 
  -2   0   6      818.11      814.56     52.00 o 
  -1   0   6        8.04       99.97     53.68 o 
   0   0   6      206.13      332.68     50.55 o 
   1   0   6      161.34      340.07     65.26 o 
   2   0   6      168.20      267.35     36.84 o 
   3   0   6      624.92      796.88     61.63 o 
   4   0   6     6401.22     6274.37    249.60 o 
   5   0   6     6816.10     6647.22    324.49 o 
   6   0   6      942.55      835.28     55.70 o 
   7   0   6       33.44       47.99     31.93 o 
   8   0   6       93.25      136.14     47.60 o 
   9   0   6      249.00      448.37    211.57 o 
  -6   1   6       82.79       53.19     67.64 o 
  -5   1   6      492.64      404.79     87.23 o 
  -4   1   6     1957.21     2115.19    178.49 o 
  -3   1   6     2162.49     2153.94    100.50 o 
  -2   1   6     2102.03     2088.88     90.73 o 
  -1   1   6     1295.75     1278.96     58.25 o 
   0   1   6       30.94       38.87     17.65 o 
   1   1   6     1424.34     1536.84     40.42 o 
   2   1   6     1176.56     1263.99     72.81 o 
   3   1   6      342.47      347.62     45.49 o 
   4   1   6     5901.96     5539.10    163.01 o 
   5   1   6    12472.52    11390.48    366.30 o 
   6   1   6     4978.14     4939.67    193.63 o 
   7   1   6      400.23      413.57     50.50 o 
   8   1   6      148.16      121.24     42.39 o 
   9   1   6       15.45      159.57    232.60 o 
  10   1   6        4.55      101.41     93.00 o 
  -6   2   6      315.87      329.60    104.11 o 
  -5   2   6      335.78      368.79    110.39 o 
  -4   2   6     2050.18     1742.98    172.46 o 
  -3   2   6     2227.77     1987.48    130.92 o 
  -2   2   6     1920.30     1874.40     85.29 o 
  -1   2   6     5167.19     5002.47    155.30 o 
   0   2   6     1084.69     1145.49     57.94 o 
   1   2   6     7277.45     7415.97    175.77 o 
   2   2   6     7352.29     7073.36    159.02 o 
   3   2   6      743.63      710.68     28.08 o 
   4   2   6     3525.81     3631.00     81.79 o 
   5   2   6     7259.04     7225.20    178.51 o 
   6   2   6     3598.10     3394.17    125.51 o 
   7   2   6     1034.36      795.09     59.72 o 
   8   2   6      426.40      424.85     55.39 o 
   9   2   6       17.13       64.23     43.29 o 
  10   2   6        2.05      305.79    197.13 o 
  -5   3   6      748.95      873.35    175.53 o 
  -4   3   6     1775.62     1818.19    167.50 o 
  -3   3   6      641.46      570.07     91.74 o 
  -2   3   6      299.72      286.61     39.42 o 
  -1   3   6     3659.96     3596.84    133.96 o 
   0   3   6     1881.07     1935.80    155.86 o 
   1   3   6     1918.47     1912.55     65.35 o 
   2   3   6     5375.41     5222.86    141.21 o 
   3   3   6     1165.64     1140.70     47.05 o 
   4   3   6      277.06      291.10     22.15 o 
   5   3   6     1097.99     1126.67     48.17 o 
   6   3   6     1583.30     1503.74     68.18 o 
   7   3   6     1836.71     1842.48     96.07 o 
   8   3   6     1291.28     1256.25     85.58 o 
   9   3   6      282.71      335.03     50.58 o 
  10   3   6        6.59       15.78     80.72 o 
  -4   4   6     1495.87     1573.49    211.00 o 
  -3   4   6      448.61      380.68     77.72 o 
  -2   4   6       56.79      101.88     68.82 o 
  -1   4   6      617.49      581.89     53.28 o 
   0   4   6     4256.27     4313.25    262.87 o 
   1   4   6      706.61      692.90     93.97 o 
   2   4   6        0.49       14.10     23.26 o 
   3   4   6       39.35      153.00     72.40 o 
   4   4   6      149.26      165.38     23.58 o 
   5   4   6     1109.11     1128.71     60.93 o 
   6   4   6      560.84      648.96    138.97 o 
   7   4   6     1078.30     1114.85     77.02 o 
   8   4   6     3535.85     3959.96    284.25 o 
   9   4   6     1773.79     1699.88    167.04 o 
  10   4   6      181.92      238.85     85.43 o 
  -4   5   6      844.76     1090.99    144.27 o 
  -3   5   6      925.45      843.24    136.54 o 
  -2   5   6       42.83        0.00     30.71 o 
  -1   5   6     1678.92     1624.69     91.19 o 
   0   5   6     3939.90     3936.40    147.40 o 
   1   5   6     2625.58     2708.55    105.98 o 
   2   5   6     1446.13     1422.44     86.34 o 
   3   5   6      892.39      796.83     48.69 o 
   4   5   6     1081.60     1183.27     55.67 o 
   5   5   6     3910.57     3791.32    120.05 o 
   6   5   6      736.69      722.71     59.89 o 
   7   5   6     1679.69     1662.91    112.41 o 
   8   5   6     3319.05     3588.77    154.17 o 
   9   5   6     2201.62     2512.34    162.94 o 
  10   5   6      397.97      436.39     58.16 o 
  -3   6   6      785.23      886.74    123.23 o 
  -2   6   6      794.68      833.05     78.05 o 
  -1   6   6     1140.80     1002.99     95.54 o 
   0   6   6     2115.89     2198.84    110.14 o 
   1   6   6     1062.40      931.57     55.53 o 
   2   6   6     1598.05     1801.74    130.17 o 
   3   6   6     1225.63     1510.07     59.08 o 
   4   6   6      590.02      797.33     74.48 o 
   5   6   6     4835.12     5111.83    223.26 o 
   6   6   6     2966.94     3007.18    110.53 o 
   7   6   6      502.65      559.03     55.10 o 
   8   6   6      703.63      755.61    163.09 o 
   9   6   6     1130.07     1209.73     97.10 o 
  10   6   6      440.57      280.82     66.08 o 
  -2   7   6      537.97      628.12     98.55 o 
  -1   7   6     1492.61     1635.77    103.44 o 
   0   7   6      934.31     1150.08    176.65 o 
   1   7   6      105.52        0.00     54.68 o 
   2   7   6       77.89       14.03     30.56 o 
   3   7   6     1365.76     1479.73     63.70 o 
   4   7   6      171.88      175.28     45.24 o 
   5   7   6     1002.29      914.39     52.66 o 
   6   7   6      782.36      687.67     82.56 o 
   7   7   6       78.52       21.57     40.50 o 
   8   7   6      295.85      449.28     91.00 o 
   9   7   6      392.27      331.10     54.16 o 
  10   7   6      227.75      285.56     77.11 o 
  -1   8   6      841.29      905.83    122.68 o 
   0   8   6     1198.86     1197.70    138.29 o 
   1   8   6       72.54       66.84     59.22 o 
   2   8   6       37.47        0.00     60.71 o 
   3   8   6     1391.04     1414.17    130.55 o 
   4   8   6     1200.79     1373.81    113.00 o 
   5   8   6      199.00      165.57     51.46 o 
   6   8   6       47.74       88.18     43.77 o 
   7   8   6       34.07       30.35     41.53 o 
   8   8   6      570.68      527.35     85.76 o 
   9   8   6      489.46      370.50     82.52 o 
  10   8   6      501.22      443.28     90.10 o 
   0   9   6     1080.91     1181.86    280.01 o 
   1   9   6      483.34      524.98    174.96 o 
   2   9   6      304.85      303.32     87.01 o 
   3   9   6     1117.53     1188.07    123.64 o 
   4   9   6     1313.07     1435.11    142.45 o 
   5   9   6      489.26      567.01    101.98 o 
   6   9   6       66.88      224.00     58.95 o 
   7   9   6       27.47        0.00     43.90 o 
   8   9   6      724.26      719.66    118.12 o 
   9   9   6      915.92     1078.17    118.12 o 
  10   9   6      289.44      405.76    240.11 o 
   2  10   6      595.59      756.95    178.03 o 
   3  10   6      619.20      608.95     94.79 o 
   4  10   6      396.82      386.50     89.81 o 
   5  10   6       38.94        0.00     49.42 o 
   6  10   6       65.52        0.00    129.49 o 
   7  10   6        3.32        0.00     62.98 o 
   8  10   6      312.26      499.71     85.73 o 
   9  10   6      458.68      643.50    100.90 o 
   4  11   6      144.99       15.96     52.27 o 
   5  11   6        2.13       55.25     77.99 o 
   6  11   6       84.85      220.31    219.98 o 
   7  11   6      122.84      198.02     82.72 o 
  -4  -8   7        0.33        0.00     90.72 o 
  -3  -8   7       11.06        0.00    100.27 o 
  -2  -8   7       14.34        0.00    109.37 o 
  -1  -8   7      262.76      199.41    131.65 o 
   0  -8   7      133.32      200.54    107.09 o 
   1  -8   7      238.97      436.10    171.67 o 
  -5  -7   7      180.44      214.99     56.58 o 
  -4  -7   7       11.75       21.01     37.16 o 
  -3  -7   7        1.07        0.00     37.26 o 
  -2  -7   7      144.14      127.11     58.01 o 
  -1  -7   7      411.11      297.10     66.53 o 
   0  -7   7      113.00      202.87    200.66 o 
   1  -7   7       78.67      279.29    248.52 o 
   2  -7   7      360.03      389.22     79.74 o 
   3  -7   7      298.84      260.35    100.84 o 
  -5  -6   7      143.49      149.27     49.41 o 
  -4  -6   7      104.39       67.03     52.31 o 
  -3  -6   7      119.17       51.66     36.03 o 
  -2  -6   7       38.71      210.31     34.87 o 
  -1  -6   7      240.79      437.01     62.93 o 
   0  -6   7       50.76        0.00     72.99 o 
   1  -6   7        2.64       44.21     50.34 o 
   2  -6   7      178.22      210.36    192.58 o 
   3  -6   7      458.59      434.52     88.78 o 
   4  -6   7      246.24      327.49    125.62 o 
  -6  -5   7      404.05      355.05    154.16 o 
  -5  -5   7      176.29      153.95     45.87 o 
  -4  -5   7      251.85      205.48     49.13 o 
  -3  -5   7     1625.85     1823.88    155.07 o 
  -2  -5   7      473.03      498.73     50.18 o 
  -1  -5   7      107.21      136.28     26.94 o 
   0  -5   7       52.65      130.94     52.61 o 
   1  -5   7       22.73       44.71     52.30 o 
   2  -5   7      167.64       83.56     53.91 o 
   3  -5   7      645.95      616.65    101.10 o 
   4  -5   7      495.58      590.84    121.42 o 
   5  -5   7      479.13      491.95    124.60 o 
  -6  -4   7     1223.43     1101.42    127.90 o 
  -5  -4   7      535.58      414.04     60.26 o 
  -4  -4   7      752.55      742.52     92.96 o 
  -3  -4   7     2530.94     2750.63    125.54 o 
  -2  -4   7     1936.05     2084.96     99.68 o 
  -1  -4   7       30.32       30.67     41.80 o 
   0  -4   7      183.20      238.75     59.89 o 
   1  -4   7       98.53      131.67     54.24 o 
   2  -4   7      812.58      731.00    163.25 o 
   3  -4   7      448.75      467.54     82.26 o 
   4  -4   7      624.70      548.96    109.59 o 
   5  -4   7      611.01      743.90    101.18 o 
   6  -4   7      448.07      417.25     82.31 o 
  -6  -3   7     1112.05     1126.20    144.93 o 
  -5  -3   7      830.18      759.45     99.90 o 
  -4  -3   7      778.51      709.51     79.88 o 
  -3  -3   7     2624.86     2541.32    122.46 o 
  -2  -3   7     2120.57     2111.46     96.50 o 
  -1  -3   7      136.72      136.50     25.69 o 
   0  -3   7       35.47      126.29     44.37 o 
   1  -3   7      886.36      943.45    165.64 o 
   2  -3   7     1163.88     1128.42    110.79 o 
   3  -3   7      568.82      634.00     89.14 o 
   4  -3   7        6.74       35.34     43.88 o 
   5  -3   7      166.21      110.12     58.01 o 
   6  -3   7      910.90     1007.81    115.65 o 
   7  -3   7      347.23      380.95     78.66 o 
  -6  -2   7     1279.83     1541.36    171.84 o 
  -5  -2   7      720.07      852.53    103.21 o 
  -4  -2   7      599.60      555.41     54.67 o 
  -3  -2   7     1021.95      894.68     64.91 o 
  -2  -2   7      911.57      734.18    121.99 o 
  -1  -2   7      262.81      315.52     45.52 o 
   0  -2   7     1079.52      948.78    115.28 o 
   1  -2   7      673.88      784.35    107.55 o 
   2  -2   7      894.91      968.39     88.91 o 
   3  -2   7     1044.83     1128.53    155.75 o 
   4  -2   7        5.62        0.00     79.24 o 
   5  -2   7        3.08       60.90     55.34 o 
   6  -2   7      584.93      602.05     88.52 o 
   7  -2   7      604.88      683.01     94.93 o 
  -6  -1   7      411.17      338.97     84.26 o 
  -5  -1   7      564.08      477.86     91.68 o 
  -4  -1   7      448.92      425.96     62.68 o 
  -3  -1   7     2106.06     1887.12     98.74 o 
  -2  -1   7     1615.65     1550.36    111.07 o 
  -1  -1   7      265.14      249.46     30.97 o 
   0  -1   7     3754.61     3485.21    127.97 o 
   1  -1   7     6586.62     6812.33    436.90 o 
   2  -1   7      605.55      658.00     69.99 o 
   3  -1   7     1217.99     1025.07    100.38 o 
   4  -1   7      422.04      400.68     61.45 o 
   5  -1   7      334.91      362.85     72.82 o 
   6  -1   7      367.58      430.51     80.61 o 
   7  -1   7      850.28     1019.48    116.80 o 
   8  -1   7      363.42      420.87    111.87 o 
  -6   0   7       74.80      134.35     76.85 o 
  -5   0   7       85.85       98.46     57.80 o 
  -4   0   7      753.57      889.70    105.68 o 
  -3   0   7     4379.91     4326.06    188.26 o 
  -2   0   7     3948.50     3919.10    144.21 o 
  -1   0   7     1754.90     1726.62    137.45 o 
   0   0   7     3642.10     3680.33    155.17 o 
   1   0   7     6150.37     5643.93    236.81 o 
   2   0   7     1220.08     1294.98     91.95 o 
   3   0   7      452.32      431.46     62.64 o 
   4   0   7     1607.97     1824.72    143.93 o 
   5   0   7     1000.20     1153.47    113.53 o 
   6   0   7      911.72      929.95    192.13 o 
   7   0   7      306.04      391.45     70.82 o 
   8   0   7      470.66      417.48     66.32 o 
   9   0   7      340.23      322.87    115.51 o 
  -5   1   7       10.75        0.00     54.64 o 
  -4   1   7      363.88      475.34    135.97 o 
  -3   1   7     4513.60     4387.49    272.22 o 
  -2   1   7     6150.63     6211.55    214.76 o 
  -1   1   7     1378.60     1302.72    123.51 o 
   0   1   7      576.92      590.90     35.63 o 
   1   1   7     3344.26     3278.82     90.92 o 
   2   1   7     1083.21     1272.73     98.00 o 
   3   1   7        4.07       18.92     30.23 o 
   4   1   7       83.22      190.54     49.51 o 
   5   1   7     1467.79     1672.13    105.60 o 
   6   1   7     1370.20     1262.69    137.22 o 
   7   1   7      187.93      170.02     60.79 o 
   8   1   7       35.50      136.38     82.88 o 
   9   1   7      330.37      305.22    137.56 o 
  -5   2   7       20.23      231.10    241.02 o 
  -4   2   7        4.19       48.24     53.66 o 
  -3   2   7     1626.20     1463.94    123.07 o 
  -2   2   7     3780.25     3703.23    150.83 o 
  -1   2   7     1056.72      947.28     61.40 o 
   0   2   7      952.95      890.18     80.94 o 
   1   2   7     1644.45     1679.16     61.68 o 
   2   2   7      413.02      479.15    110.73 o 
   3   2   7     1006.92      911.61     64.03 o 
   4   2   7     2470.42     2330.65    109.07 o 
   5   2   7      345.77      309.83     57.62 o 
   6   2   7     1105.52     1058.74     56.71 o 
   7   2   7      384.04      306.60     38.39 o 
   8   2   7      137.53      211.15     50.23 o 
   9   2   7      112.79      127.78     57.54 o 
  10   2   7      301.48      361.98    153.48 o 
  -4   3   7       28.34       55.10     59.68 o 
  -3   3   7      106.00       29.99     50.09 o 
  -2   3   7     1031.10      881.91     84.42 o 
  -1   3   7     1673.61     1425.23     77.36 o 
   0   3   7     2839.86     2886.27    116.16 o 
   1   3   7     3875.69     3895.18    134.27 o 
   2   3   7     1710.72     1709.31     64.45 o 
   3   3   7     2256.55     2179.44     76.22 o 
   4   3   7     5156.21     4781.64    305.75 o 
   5   3   7     2891.02     2860.39     83.09 o 
   6   3   7      114.31      174.45     38.65 o 
   7   3   7     1613.30     1622.70     81.28 o 
   8   3   7      651.05      653.75    113.17 o 
   9   3   7      235.17      338.88     63.47 o 
  10   3   7      372.79      877.43    205.55 o 
  -4   4   7       36.68        0.00     71.51 o 
  -3   4   7       30.71        0.00     54.51 o 
  -2   4   7      238.26      333.64     46.31 o 
  -1   4   7      494.97      483.30     64.98 o 
   0   4   7     5207.93     5367.08    186.88 o 
   1   4   7    10872.07    11050.61    334.35 o 
   2   4   7     4001.57     3911.63    135.94 o 
   3   4   7      306.14      330.34     34.30 o 
   4   4   7     2452.56     2435.88     84.86 o 
   5   4   7     1880.57     1865.25     85.24 o 
   6   4   7       30.15       63.98     24.40 o 
   7   4   7      692.14      820.82     79.00 o 
   8   4   7      583.54      662.52     60.30 o 
   9   4   7      767.99      700.32    144.97 o 
  10   4   7      204.62      130.42     63.06 o 
  -3   5   7      156.56      180.04     62.33 o 
  -2   5   7      276.49      328.32     76.89 o 
  -1   5   7       18.51       52.53     52.98 o 
   0   5   7     1678.42     1826.19    116.33 o 
   1   5   7     7921.19     8127.80    270.56 o 
   2   5   7     3972.22     4103.30    148.58 o 
   3   5   7      291.09      284.64     37.57 o 
   4   5   7      240.94      279.32     45.95 o 
   5   5   7      388.57      469.50     64.41 o 
   6   5   7       85.57       77.56     28.89 o 
   7   5   7       90.76       99.71     34.63 o 
   8   5   7       66.96      103.71     39.95 o 
   9   5   7      183.64      233.00     98.22 o 
  10   5   7      304.45      314.29     57.13 o 
  -2   6   7      220.14      359.74    141.99 o 
  -1   6   7        1.58        0.00     34.99 o 
   0   6   7       47.88       37.90     37.82 o 
   1   6   7     1569.36     1670.70     86.57 o 
   2   6   7     2423.63     2347.02    103.82 o 
   3   6   7      772.38      709.64     49.91 o 
   4   6   7      975.14      924.43     52.19 o 
   5   6   7      894.59      820.92     53.70 o 
   6   6   7      931.11      839.27     63.03 o 
   7   6   7      275.14      462.82     49.68 o 
   8   6   7      696.88      935.11     76.58 o 
   9   6   7       18.71       72.05     64.75 o 
  10   6   7      308.01      461.37     87.47 o 
  -1   7   7        8.82       40.67     38.17 o 
   0   7   7       16.29       75.30     43.21 o 
   1   7   7      345.47      494.15     84.50 o 
   2   7   7      951.02     1161.70    122.95 o 
   3   7   7     2016.63     2177.78     89.88 o 
   4   7   7     3663.39     3735.39    208.18 o 
   5   7   7     2797.23     2659.44     98.43 o 
   6   7   7      292.17      287.05     91.06 o 
   7   7   7      975.44      944.82    108.88 o 
   8   7   7      729.40      849.92     71.43 o 
   9   7   7        4.95       20.21     45.44 o 
  10   7   7      197.51      218.37     59.58 o 
   0   8   7        4.60       26.65     59.06 o 
   1   8   7      334.17      446.51     99.47 o 
   2   8   7      369.62      414.07     80.30 o 
   3   8   7      968.03      907.59    103.11 o 
   4   8   7     3940.86     4231.69    285.47 o 
   5   8   7     3060.53     3147.36    278.42 o 
   6   8   7      691.71      469.33     81.69 o 
   7   8   7       46.80       16.79     43.69 o 
   8   8   7      116.75      166.32     56.54 o 
   9   8   7       25.71        0.00     53.70 o 
  10   8   7       54.44        0.00    125.17 o 
   1   9   7      287.14      437.55    192.24 o 
   2   9   7      150.32      352.31     92.44 o 
   3   9   7      159.30      206.47     79.09 o 
   4   9   7      858.22     1051.18    279.90 o 
   5   9   7     1936.35     1984.57    154.92 o 
   6   9   7      416.90      463.25     86.33 o 
   7   9   7       42.59        0.00     48.72 o 
   8   9   7      114.25       94.72     61.50 o 
   9   9   7       70.05       15.81     52.95 o 
   3  10   7        1.75      106.48     72.65 o 
   4  10   7      110.65      319.28     91.42 o 
   5  10   7      570.93      602.82    200.88 o 
   6  10   7      380.03      398.46     95.84 o 
   7  10   7      488.26      623.14    169.51 o 
   8  10   7      419.12      280.74     83.76 o 
  -3  -7   8       75.40        6.14     52.59 o 
  -2  -7   8      175.48      191.70     66.65 o 
  -1  -7   8      267.46      422.82    221.92 o 
   0  -7   8      242.55      103.47     58.92 o 
   1  -7   8        3.83       17.61     54.87 o 
  -4  -6   8      398.82      524.41    286.04 o 
  -3  -6   8      221.79       74.05    120.17 o 
  -2  -6   8      704.49      634.99    101.65 o 
  -1  -6   8      734.97      743.58    103.57 o 
   0  -6   8      259.56      427.44    103.45 o 
   1  -6   8      263.98      349.16     84.76 o 
   2  -6   8       42.40        0.00     57.57 o 
   3  -6   8       68.54      154.96     80.11 o 
  -5  -5   8      509.69      535.46    119.60 o 
  -4  -5   8      783.00      922.95    106.35 o 
  -3  -5   8      889.30     1069.05    243.52 o 
  -2  -5   8     1018.41      947.58    113.24 o 
  -1  -5   8      925.41      778.66    100.21 o 
   0  -5   8      143.79      164.38     62.21 o 
   1  -5   8       90.67       40.47     50.82 o 
   2  -5   8      308.52      380.84    187.58 o 
   3  -5   8        2.80        0.00     72.30 o 
   4  -5   8      235.50      205.56     82.16 o 
   5  -5   8      109.01       86.52     64.91 o 
  -5  -4   8      229.55      184.23     67.52 o 
  -4  -4   8      508.32      566.74    107.59 o 
  -3  -4   8      487.90      602.88     92.10 o 
  -2  -4   8     1459.65     1136.55    120.89 o 
  -1  -4   8     1130.53     1006.33    112.05 o 
   0  -4   8       41.15        0.00     49.52 o 
   1  -4   8       37.24       23.64     57.75 o 
   2  -4   8      527.01      483.74     79.64 o 
   3  -4   8      249.90      278.51     78.78 o 
   4  -4   8        3.62       21.29     51.90 o 
   5  -4   8      100.67      102.30     58.77 o 
   6  -4   8       77.03       33.20     57.56 o 
  -5  -3   8      193.18      102.47     64.74 o 
  -4  -3   8       11.91        0.00     36.31 o 
  -3  -3   8       21.96        0.00     28.53 o 
  -2  -3   8      864.90      689.34     77.88 o 
  -1  -3   8     2066.05     1781.90    131.24 o 
   0  -3   8      531.62      547.87     82.30 o 
   1  -3   8      616.81      436.02     79.42 o 
   2  -3   8      620.16      641.39     92.37 o 
   3  -3   8     1300.26     1585.51    171.21 o 
   4  -3   8      153.87      269.26     68.67 o 
   5  -3   8       20.41      252.21    105.16 o 
   6  -3   8       42.88       43.40     54.71 o 
   7  -3   8      204.12       69.59     72.22 o 
  -5  -2   8        3.60        4.16    112.55 o 
  -4  -2   8       20.57        0.00     35.78 o 
  -3  -2   8       50.61      263.61    131.11 o 
  -2  -2   8      798.27      629.66     51.61 o 
  -1  -2   8     4033.30     3914.44    201.30 o 
   0  -2   8     3009.55     2846.44    174.19 o 
   1  -2   8      685.89      729.16    107.77 o 
   2  -2   8     2538.22     2399.48    181.56 o 
   3  -2   8      865.88      890.49     91.61 o 
   4  -2   8      397.93      421.33     89.24 o 
   5  -2   8      300.84      357.18     77.21 o 
   6  -2   8       32.50       28.44     59.53 o 
   7  -2   8      299.27      561.90    110.71 o 
  -5  -1   8       12.15        0.00     54.55 o 
  -4  -1   8       34.95       38.99     49.87 o 
  -3  -1   8       22.66       49.32     34.52 o 
  -2  -1   8      508.98      301.93     61.50 o 
  -1  -1   8     3407.36     3312.34    248.09 o 
   0  -1   8     3434.69     3236.80    345.15 o 
   1  -1   8     4787.22     4698.15    250.70 o 
   2  -1   8     1582.71     1709.61    124.71 o 
   3  -1   8      172.22       83.03    115.28 o 
   4  -1   8        6.50       66.10     47.52 o 
   5  -1   8      199.39      229.39     79.35 o 
   6  -1   8      311.21      386.26     81.43 o 
   7  -1   8        1.69       38.40     61.54 o 
   8  -1   8      307.42      560.05    107.76 o 
  -5   0   8        6.01       57.83     63.34 o 
  -4   0   8       14.84       20.08     45.78 o 
  -3   0   8       30.22       54.41     35.12 o 
  -2   0   8      362.49      563.45    124.18 o 
  -1   0   8      591.12      665.45     92.73 o 
   0   0   8     1195.91     1175.18    101.29 o 
   1   0   8     1252.43     1257.95    109.51 o 
   2   0   8     3950.21     4059.71    229.66 o 
   3   0   8     1050.10      943.62    198.16 o 
   4   0   8        6.05       42.12    124.37 o 
   5   0   8      113.15       38.36     74.01 o 
   6   0   8     1072.79     1280.24    138.07 o 
   7   0   8      104.99      199.05     74.23 o 
   8   0   8        0.59        0.00     79.81 o 
  -4   1   8       11.33       19.39     53.04 o 
  -3   1   8      103.85       98.95     40.35 o 
  -2   1   8       46.27      139.43     56.50 o 
  -1   1   8      516.87      565.36     57.96 o 
   0   1   8      169.82      238.89     49.81 o 
   1   1   8      121.05      150.67     91.86 o 
   2   1   8     6110.08     6138.79    266.16 o 
   3   1   8     4507.07     4177.67    222.71 o 
   4   1   8      943.61      904.67     78.22 o 
   5   1   8      943.32      756.71     84.55 o 
   6   1   8      784.29      955.67    107.15 o 
   7   1   8      487.95      838.80    108.42 o 
   8   1   8       43.99       68.73     61.18 o 
   9   1   8       18.27        2.58     80.94 o 
  -4   2   8      505.41      670.42    123.46 o 
  -3   2   8      644.39      746.69    117.67 o 
  -2   2   8        0.36       62.91     33.61 o 
  -1   2   8      331.58      336.65     43.34 o 
   0   2   8        2.03       55.62     24.76 o 
   1   2   8      241.74      226.97     26.92 o 
   2   2   8     3206.95     3070.32    152.53 o 
   3   2   8     9129.82     9233.62    385.18 o 
   4   2   8     4910.00     5116.53    255.34 o 
   5   2   8      969.34      905.46     91.69 o 
   6   2   8      624.04      625.05     83.03 o 
   7   2   8      128.20        0.00     93.34 o 
   8   2   8      102.33      179.56     65.95 o 
   9   2   8       15.31       43.74     59.58 o 
  -3   3   8     1204.40     1080.84    252.16 o 
  -2   3   8      153.81      163.43     58.19 o 
  -1   3   8      540.69      470.36     56.12 o 
   0   3   8      737.28      779.67     57.13 o 
   1   3   8      119.46      160.85     29.87 o 
   2   3   8     2269.60     2283.25     82.43 o 
   3   3   8     3782.91     3625.30    111.17 o 
   4   3   8     2403.22     2375.89    137.98 o 
   5   3   8     2881.33     2463.39    149.73 o 
   6   3   8      798.31      736.46     94.47 o 
   7   3   8        2.88       45.52     46.61 o 
   8   3   8        4.44       73.30     53.36 o 
   9   3   8      141.85      184.27     66.40 o 
  10   3   8       27.30       64.12     88.22 o 
  -3   4   8      905.62      841.06    114.37 o 
  -2   4   8      369.43      488.65     84.29 o 
  -1   4   8      292.52      389.23     50.00 o 
   0   4   8       56.45      218.51     88.21 o 
   1   4   8      204.78      309.71     51.17 o 
   2   4   8      432.15      491.36     47.73 o 
   3   4   8      406.90      502.92     71.18 o 
   4   4   8      416.75      363.10     34.66 o 
   5   4   8     2241.47     2070.96    215.59 o 
   6   4   8     1961.95     2006.15    173.60 o 
   7   4   8      362.85      395.11     61.74 o 
   8   4   8       61.73      112.12     61.16 o 
   9   4   8      252.28      399.64     77.63 o 
  10   4   8      160.49      235.54     68.34 o 
  -2   5   8      525.43      482.20     94.51 o 
  -1   5   8      323.50      308.13     53.94 o 
   0   5   8       20.43       39.75     31.83 o 
   1   5   8       22.37       18.36     60.87 o 
   2   5   8      300.38      297.17     43.42 o 
   3   5   8       82.35       60.04     50.27 o 
   4   5   8        7.35       44.75     23.68 o 
   5   5   8     1049.67      935.11     56.38 o 
   6   5   8     5004.29     5032.91    165.93 o 
   7   5   8     2747.93     2641.89    109.93 o 
   8   5   8      488.63      533.08     55.16 o 
   9   5   8      173.26      144.30     89.93 o 
  10   5   8      108.95       50.09     80.04 o 
  -1   6   8      405.87      517.75     67.35 o 
   0   6   8     1162.81     1322.80     98.37 o 
   1   6   8      316.31      362.62     56.64 o 
   2   6   8      415.57      508.00     89.51 o 
   3   6   8      821.82      823.72     95.38 o 
   4   6   8      194.01      282.63     39.21 o 
   5   6   8     1075.23     1014.17     63.76 o 
   6   6   8     2932.93     2930.11    187.78 o 
   7   6   8     2589.90     2561.81    112.25 o 
   8   6   8      877.13      892.34     70.59 o 
   9   6   8      343.82      392.10     62.58 o 
  10   6   8       29.56       18.87     87.08 o 
   0   7   8      712.16      563.13     66.57 o 
   1   7   8      782.43      803.15     80.03 o 
   2   7   8      127.65      216.06     47.43 o 
   3   7   8     1019.45     1393.64     85.07 o 
   4   7   8      561.56      663.01     49.20 o 
   5   7   8      305.39      338.93     38.66 o 
   6   7   8     1119.02      869.06     65.87 o 
   7   7   8      537.20      616.08     91.78 o 
   8   7   8      592.71      542.56     61.56 o 
   9   7   8      375.12      434.17     91.83 o 
  10   7   8      118.14      168.85     64.56 o 
   1   8   8      595.06      544.84    107.35 o 
   2   8   8       52.38      115.66     68.76 o 
   3   8   8      126.50      121.75     66.69 o 
   4   8   8       40.49       77.21     95.84 o 
   5   8   8      104.19      250.18     71.35 o 
   6   8   8      103.81      117.03     56.26 o 
   7   8   8      163.56       44.49     50.01 o 
   8   8   8      293.08      345.26     69.58 o 
   9   8   8      628.45      553.37     94.00 o 
   2   9   8      348.15      661.70    216.35 o 
   3   9   8      193.80      300.18     93.02 o 
   4   9   8       51.03      137.21     71.37 o 
   5   9   8       11.66        0.00     52.85 o 
   6   9   8      279.90      370.23     83.95 o 
   7   9   8      177.19      305.45     91.06 o 
   8   9   8      182.06      146.86     61.77 o 
   9   9   8      700.29      745.77    115.86 o 
   5  10   8        4.41       66.76     59.92 o 
   6  10   8      409.19      656.52    128.12 o 
   7  10   8      268.66      413.04    163.03 o 
  -2  -6   9       20.52        0.00     61.28 o 
  -1  -6   9       80.69        8.17     55.69 o 
   0  -6   9      605.55      811.95    136.20 o 
   1  -6   9      191.51      321.47    142.90 o 
   2  -6   9       61.63       29.75     56.35 o 
  -3  -5   9       28.23        0.00     63.10 o 
  -2  -5   9        0.06       87.01     63.74 o 
  -1  -5   9        6.57       38.59     81.40 o 
   0  -5   9      172.20        0.00     54.11 o 
   1  -5   9      355.84      357.51     85.82 o 
   2  -5   9      257.79      276.09    160.18 o 
   3  -5   9      182.36      245.10    120.39 o 
  -4  -4   9       90.01      214.70     80.89 o 
  -3  -4   9        0.89        0.27     51.61 o 
  -2  -4   9       50.53       47.44     58.62 o 
  -1  -4   9        1.64        0.00     51.89 o 
   0  -4   9       89.10       88.49     88.68 o 
   1  -4   9      321.65      397.02    147.56 o 
   2  -4   9      808.86      875.22    109.37 o 
   3  -4   9      928.84      873.65    116.85 o 
   4  -4   9      363.18      448.19    142.45 o 
   5  -4   9        6.20        0.00     64.75 o 
  -4  -3   9      389.83      544.56    141.65 o 
  -3  -3   9       81.32       95.06     61.54 o 
  -2  -3   9       36.03       65.96     63.32 o 
  -1  -3   9       69.44       55.60     63.21 o 
   0  -3   9      663.27      668.47    142.11 o 
   1  -3   9      250.03      343.80     80.53 o 
   2  -3   9      188.22      244.07     80.83 o 
   3  -3   9     1243.04     1250.46    163.14 o 
   4  -3   9     1084.28     1090.63    128.97 o 
   5  -3   9      117.15       21.70     64.04 o 
   6  -3   9        0.51       42.21     73.78 o 
  -4  -2   9      354.35      623.00    127.78 o 
  -3  -2   9      136.69      268.26     74.69 o 
  -2  -2   9      260.35      319.25     75.78 o 
  -1  -2   9       72.72      136.07     55.66 o 
   0  -2   9      733.76      793.47    186.33 o 
   1  -2   9      410.42      433.35     74.37 o 
   2  -2   9        2.60      229.21    103.91 o 
   3  -2   9      327.83      151.43     68.04 o 
   4  -2   9      759.55      859.64    107.79 o 
   5  -2   9      508.99      444.32     92.00 o 
   6  -2   9      113.27      174.53    129.03 o 
   7  -2   9        4.61        0.00     79.30 o 
  -4  -1   9      144.64      714.18    156.21 o 
  -3  -1   9      252.60      302.07     76.53 o 
  -2  -1   9      547.24      656.96     87.65 o 
  -1  -1   9      274.82      399.50     79.12 o 
   0  -1   9      123.42       77.29     51.95 o 
   1  -1   9       30.66      171.37     62.98 o 
   2  -1   9        5.03       65.95     54.46 o 
   3  -1   9       26.42       32.51     51.20 o 
   4  -1   9      653.54      455.57     83.03 o 
   5  -1   9     1063.54     1207.92    183.49 o 
   6  -1   9      462.01      635.67    186.45 o 
   7  -1   9      315.82      357.82    250.00 o 
  -4   0   9      153.28       58.62     53.48 o 
  -3   0   9      200.48      200.29     62.48 o 
  -2   0   9     1886.58     1661.71    124.08 o 
  -1   0   9     1886.19     2110.42    160.00 o 
   0   0   9       53.16      112.02     84.47 o 
   1   0   9       79.58       41.89     45.25 o 
   2   0   9        2.01       32.79     82.54 o 
   3   0   9      242.71      523.70    144.61 o 
   4   0   9      524.35      585.63     92.66 o 
   5   0   9      528.59      464.10     76.96 o 
   6   0   9     1656.40     1805.67    176.81 o 
   7   0   9     1104.22     1206.71    135.87 o 
   8   0   9      126.78       74.34     64.30 o 
  -3   1   9      272.14      270.18     71.26 o 
  -2   1   9     1294.48     1326.04    100.32 o 
  -1   1   9     2149.43     2128.91    104.14 o 
   0   1   9      457.33      441.82     71.96 o 
   1   1   9       46.23       44.26     39.12 o 
   2   1   9      290.77      369.21     67.21 o 
   3   1   9     1205.23     1243.50    103.95 o 
   4   1   9     1028.22     1070.73    112.23 o 
   5   1   9      247.84      197.28     58.28 o 
   6   1   9      332.86      316.70     69.84 o 
   7   1   9      817.71      814.72    114.32 o 
   8   1   9      520.02      499.10    108.16 o 
  -3   2   9      299.07      250.91     66.32 o 
  -2   2   9      615.98      442.79     55.23 o 
  -1   2   9      847.64      836.00     76.65 o 
   0   2   9      471.52      384.91     41.04 o 
   1   2   9      274.91      234.22     47.96 o 
   2   2   9       11.51      132.27     50.72 o 
   3   2   9      598.35      539.80    203.27 o 
   4   2   9     1064.72     1123.67     97.56 o 
   5   2   9       20.12       52.04     53.55 o 
   6   2   9        3.53      198.17    175.76 o 
   7   2   9      425.74      414.30     86.12 o 
   8   2   9      698.27      633.27     95.07 o 
   9   2   9      218.98      148.56     67.91 o 
  -2   3   9      718.33      638.27     87.09 o 
  -1   3   9      306.30      368.33    114.74 o 
   0   3   9       82.80       36.43     38.69 o 
   1   3   9      882.06      800.50     88.71 o 
   2   3   9     2579.07     2432.74    143.97 o 
   3   3   9       85.85      163.53     42.50 o 
   4   3   9      387.83      550.81     72.05 o 
   5   3   9       48.19      177.83    124.83 o 
   6   3   9       50.26       39.27     74.01 o 
   7   3   9      213.48      163.46     65.22 o 
   8   3   9      562.64      421.66    170.53 o 
   9   3   9      531.97      457.29    125.17 o 
  -2   4   9      768.38      565.23     99.80 o 
  -1   4   9     1104.54     1093.65     91.26 o 
   0   4   9      177.76      210.71     90.23 o 
   1   4   9      827.98      822.31     86.14 o 
   2   4   9     3003.55     3042.63    123.28 o 
   3   4   9     1465.28     1488.84    186.10 o 
   4   4   9        0.25        0.00     35.96 o 
   5   4   9      514.63      523.50     71.96 o 
   6   4   9      387.37      358.90     62.25 o 
   7   4   9      645.06      668.47    124.15 o 
   8   4   9      377.13      446.23     82.62 o 
   9   4   9      389.54      402.33     76.20 o 
  -1   5   9     1159.81     1214.68     98.57 o 
   0   5   9      695.61      633.05     86.78 o 
   1   5   9      447.43      347.62     52.99 o 
   2   5   9     1348.42     1319.05     84.01 o 
   3   5   9      838.26      755.19     71.46 o 
   4   5   9       28.34       63.20     44.86 o 
   5   5   9       76.61      217.50     51.12 o 
   6   5   9      524.14      539.44     75.33 o 
   7   5   9      715.06      756.63     94.18 o 
   8   5   9      326.43      284.90     73.66 o 
   9   5   9       59.88       58.92     58.39 o 
   0   6   9      434.36      350.71     64.98 o 
   1   6   9      296.96      334.65    102.24 o 
   2   6   9      376.35      281.87     83.32 o 
   3   6   9      210.36      293.86     82.77 o 
   4   6   9      186.70      155.51     44.81 o 
   5   6   9      268.63      247.72     39.63 o 
   6   6   9        2.06      137.74    217.03 o 
   7   6   9      497.92      724.92    143.70 o 
   8   6   9      121.28       80.83     86.86 o 
   9   6   9       16.90       92.86     56.27 o 
   1   7   9      405.26      418.09     71.08 o 
   2   7   9      618.56      555.99     65.06 o 
   3   7   9      202.38      108.39     39.13 o 
   4   7   9      143.32      107.99     60.56 o 
   5   7   9     1010.87     1014.96     74.92 o 
   6   7   9      704.66      712.58     58.76 o 
   7   7   9       10.12       72.53     44.99 o 
   8   7   9      189.53      335.22     64.46 o 
   9   7   9      134.47      169.27     67.69 o 
   2   8   9      937.99      982.27    136.81 o 
   3   8   9      630.06      512.94    104.76 o 
   4   8   9      261.11      378.55     87.69 o 
   5   8   9      556.67      585.88    107.09 o 
   6   8   9      693.98      650.83     94.18 o 
   7   8   9       64.83       49.63     68.33 o 
   8   8   9      126.23      218.96     89.13 o 
   4   9   9      164.58       63.21    105.96 o 
   5   9   9      194.00       52.88     56.24 o 
   6   9   9      203.42      197.08     76.84 o 
   7   9   9        9.72        0.00     61.02 o 
   0  -5  10       56.36       43.34     70.49 o 
   1  -5  10        6.58       39.08     64.63 o 
  -2  -4  10      106.46      108.42     73.10 o 
  -1  -4  10      193.02      164.71    103.80 o 
   0  -4  10      243.61      214.98     73.50 o 
   1  -4  10        3.89      163.28    125.62 o 
   2  -4  10       65.67      129.86     77.22 o 
   3  -4  10       56.21       44.82     62.24 o 
  -2  -3  10       37.10        0.00     59.00 o 
  -1  -3  10      232.16       88.90     97.88 o 
   0  -3  10      515.35      669.02    111.21 o 
   1  -3  10      179.35      351.75    138.58 o 
   2  -3  10        7.90       94.36     65.03 o 
   3  -3  10        1.58        0.00     61.24 o 
   4  -3  10       57.91       22.43     56.98 o 
   5  -3  10        8.43        0.00     76.28 o 
  -3  -2  10      356.79      476.12    114.14 o 
  -2  -2  10      210.96      193.52    121.53 o 
  -1  -2  10      236.16      313.79     73.97 o 
   0  -2  10      597.39      834.97    102.18 o 
   1  -2  10      600.96      592.05    186.79 o 
   2  -2  10      854.54      888.41    122.32 o 
   3  -2  10       70.54       10.56     53.21 o 
   4  -2  10       31.31        0.00     64.01 o 
   5  -2  10      248.97      526.87    141.99 o 
   6  -2  10       80.15        0.00     67.60 o 
  -3  -1  10      444.27      386.31    128.69 o 
  -2  -1  10      541.46      428.47     91.19 o 
  -1  -1  10     1020.37      842.68    116.60 o 
   0  -1  10     1108.68      973.90    212.82 o 
   1  -1  10      403.21      595.46    107.55 o 
   2  -1  10      272.29      264.63     69.65 o 
   3  -1  10      610.93      591.58     93.90 o 
   4  -1  10       15.38       12.84     48.92 o 
   5  -1  10      370.65      584.98    102.94 o 
   6  -1  10      218.93      213.84     88.45 o 
  -2   0  10      393.12      384.44     75.71 o 
  -1   0  10     1314.34     1312.02    124.28 o 
   0   0  10     1426.17     1111.94    152.68 o 
   1   0  10      113.51       92.17     51.27 o 
   2   0  10       54.57      217.71    164.28 o 
   3   0  10      478.56      565.99    157.34 o 
   4   0  10      209.86      290.41     80.47 o 
   5   0  10       34.64      233.48    200.77 o 
   6   0  10       77.96      261.23     81.29 o 
   7   0  10      158.88       44.13     70.18 o 
  -2   1  10       69.61       20.58     47.69 o 
  -1   1  10      622.80      690.60     92.28 o 
   0   1  10     1213.97     1166.77    130.37 o 
   1   1  10      386.57      381.28     85.15 o 
   2   1  10       58.96        0.00     42.90 o 
   3   1  10      286.26      462.69     94.13 o 
   4   1  10      987.30     1258.22    128.67 o 
   5   1  10      440.34      516.18     87.48 o 
   6   1  10        5.05        0.00     48.78 o 
   7   1  10       16.85      110.48    150.52 o 
   8   1  10      136.15      138.15     76.04 o 
  -2   2  10       32.86        0.00     76.17 o 
  -1   2  10      172.91      173.66     68.57 o 
   0   2  10     1226.18     1092.23    200.54 o 
   1   2  10     1303.02     1189.16    143.93 o 
   2   2  10      503.61      424.78     75.64 o 
   3   2  10     1172.33     1265.79    110.68 o 
   4   2  10      707.61      775.50     95.38 o 
   5   2  10      421.21      628.57     96.41 o 
   6   2  10      544.60      749.52    179.17 o 
   7   2  10        5.24       51.33     56.96 o 
   8   2  10      225.80      297.25    178.03 o 
  -1   3  10       28.71       61.93     55.47 o 
   0   3  10     1162.60     1195.45    122.82 o 
   1   3  10     1384.32     1358.90    129.60 o 
   2   3  10     1691.29     1673.74    128.48 o 
   3   3  10     1402.98     1286.54    119.85 o 
   4   3  10      522.48      483.05     82.43 o 
   5   3  10      189.12      265.19     61.60 o 
   6   3  10      177.72      127.99     68.89 o 
   7   3  10       93.97      234.19    160.18 o 
   8   3  10       35.99       84.68     67.91 o 
  -1   4  10       22.49        0.00     55.25 o 
   0   4  10      220.10      334.24    130.85 o 
   1   4  10      653.91      643.44    135.51 o 
   2   4  10     1105.22     1030.88    104.95 o 
   3   4  10     1772.90     1490.96    106.54 o 
   4   4  10      543.94      446.03     62.39 o 
   5   4  10        3.31      116.26     73.21 o 
   6   4  10        6.61        0.00     47.94 o 
   7   4  10      433.32      575.93    107.43 o 
   8   4  10       73.25       90.46     58.30 o 
   9   4  10        3.41       17.56     84.58 o 
   0   5  10      111.57       59.37     52.86 o 
   1   5  10        2.09        0.00     44.93 o 
   2   5  10      111.03       39.57     46.95 o 
   3   5  10     1035.32     1032.18    104.65 o 
   4   5  10     1277.99     1264.79     95.87 o 
   5   5  10      187.30      168.84     59.82 o 
   6   5  10      283.32      212.71     63.71 o 
   7   5  10      246.52      335.74     77.24 o 
   8   5  10      331.15      310.31     83.26 o 
   9   5  10       51.62      130.50     70.01 o 
   1   6  10        0.86      105.12     90.49 o 
   2   6  10       11.99       28.71     59.57 o 
   3   6  10      630.62      776.31     84.56 o 
   4   6  10     1626.00     1554.10    136.42 o 
   5   6  10     1206.89     1140.36     99.32 o 
   6   6  10      527.44      524.57    112.09 o 
   7   6  10      569.99      646.39     92.65 o 
   8   6  10      139.13        2.39     66.39 o 
   2   7  10       11.01       89.36     76.40 o 
   3   7  10      224.86      295.42     64.12 o 
   4   7  10     1033.65     1100.52    154.16 o 
   5   7  10     1013.60      918.01     87.66 o 
   6   7  10      943.81      898.16     94.38 o 
   7   7  10      246.73      227.77    105.39 o 
   8   7  10       74.00        0.00     74.81 o 
   4   8  10      155.06        0.00     72.30 o 
   5   8  10      242.41      176.21    110.28 o 
   6   8  10      381.63      219.87    115.96 o 
   7   8  10      557.10      529.78    152.11 o 
   0  -3  11      314.25      363.78    145.97 o 
   1  -3  11      437.94      374.61     91.69 o 
   2  -3  11      475.88      491.60    102.51 o 
   3  -3  11       79.02      154.92     78.42 o 
  -1  -2  11       67.39       99.28     71.90 o 
   0  -2  11      135.72       92.15     64.95 o 
   1  -2  11      874.80      836.90    111.91 o 
   2  -2  11      372.21      275.22    191.22 o 
   3  -2  11      141.60        0.00    139.61 o 
   4  -2  11       27.72       51.75     64.11 o 
  -1  -1  11        7.43       37.00     62.33 o 
   0  -1  11       20.41       72.30    108.23 o 
   1  -1  11      217.78      236.49     72.91 o 
   2  -1  11      576.71      590.79    104.82 o 
   3  -1  11      240.88      194.79    138.70 o 
   4  -1  11      194.14       49.84     66.17 o 
   5  -1  11       27.24       48.90     70.31 o 
  -1   0  11        1.58       20.62     82.65 o 
   0   0  11       15.90       49.74     61.40 o 
   1   0  11       21.57       37.59     62.75 o 
   2   0  11      153.96      248.06     70.49 o 
   3   0  11      425.30      486.71    100.96 o 
   4   0  11      759.59      606.84    102.72 o 
   5   0  11      501.40      664.34    124.60 o 
   6   0  11       91.45       67.15     82.42 o 
  -1   1  11       43.96        1.83     54.33 o 
   0   1  11        0.61       25.94     58.02 o 
   1   1  11       97.00      310.96    135.74 o 
   2   1  11       92.12      153.20     69.43 o 
   3   1  11      320.49      365.12     89.58 o 
   4   1  11     1179.06     1277.43    131.32 o 
   5   1  11      988.14     1043.06    132.10 o 
   6   1  11      237.02      354.99    124.03 o 
   7   1  11        3.06        0.00     54.40 o 
   0   2  11        6.28       11.54     43.16 o 
   1   2  11      355.33      483.55     92.02 o 
   2   2  11      266.75      339.83    141.54 o 
   3   2  11       15.54       64.85     58.40 o 
   4   2  11      345.69      386.80    152.11 o 
   5   2  11      953.68      894.86    198.72 o 
   6   2  11      349.71      429.08    194.40 o 
   7   2  11      110.40        2.59     50.98 o 
   0   3  11      156.52      297.24     79.99 o 
   1   3  11      188.95      306.67     78.06 o 
   2   3  11      110.28      266.03    146.09 o 
   3   3  11        4.35       80.82     92.77 o 
   4   3  11        5.71       17.87     46.66 o 
   5   3  11      209.06      359.44     74.66 o 
   6   3  11      526.80      524.30     89.89 o 
   7   3  11      295.60      328.90     91.94 o 
   1   4  11       76.57       56.87     56.19 o 
   2   4  11       10.66      101.13     58.89 o 
   3   4  11        0.54       17.17     41.28 o 
   4   4  11        5.71       45.13     49.57 o 
   5   4  11      149.10      144.44     69.12 o 
   6   4  11      287.73      410.88    180.65 o 
   7   4  11      628.29      680.23    122.33 o 
   2   5  11       23.70       33.94     86.06 o 
   3   5  11        2.19        0.00     44.35 o 
   4   5  11      196.02      120.94     57.36 o 
   5   5  11      276.33      321.04     80.83 o 
   6   5  11       90.16      130.62    105.16 o 
   7   5  11      379.71      441.35     82.19 o 
   3   6  11       20.97       18.43     46.76 o 
   4   6  11      191.91      142.59     57.62 o 
   5   6  11      319.61      509.40     84.24 o 
   6   6  11      153.79       16.25     44.13 o 
   7   6  11       17.34      231.69     96.41 o 
   2   0  12        5.09        0.00     95.50 o 
   3   0  12       76.52       89.21     61.77 o 
   2   1  12       94.94       53.80     92.88 o 
   3   1  12        0.21       30.17     89.81 o 
   4   1  12        9.24        0.00    125.96 o 
   2   2  12      251.63      377.10     97.71 o 
   3   2  12      196.73      280.14     74.47 o 
   4   2  12       63.68       59.08     64.55 o 
   5   2  12        0.51        0.00     61.01 o 
   3   3  12      366.27      409.16     81.91 o 
   4   3  12      397.88      442.22     95.73 o 
   5   3  12       28.66        0.00     58.28 o 
                                                 
